# Supplementary material for: Empirical analysis and modeling of Argos Doppler location errors in Romania
Source: PeerJ. 2019 Jan 31;7:e6362. doi: 10.7717/peerj.6362 (PMC6360076; doi:10.7717/peerj.6362)
Supplement: Supplemental Information 1 [file peerj-07-6362-s001.csv]

## Metadata ## .id = row id; Platform.ID.No. = PTT id; Pass.dur.s.= transmission duration (sec); Msg.Date = Argos message date UTC; Sat. = Satellite; Loc.date = Location date (UTC); Longitude = Longitude decimal degree; Latitude = Latitude decimal degree; Altitude = location altitude (km); Loc.quality = Argos coded location quality; Frequency = transmission frequency; Long.1 = Longitude solution …
.id	Platform.ID.No.	Pass.dur.s.	Msg.Date	Sat.	Loc.date	Longitude	Latitude	Altitude	Loc.quality	Frequency	Long.1	Lat.sol.1	Long.2	Lat.sol.2	Loc.idx	Nopc	Comp.	Msg	X.120.DB	Best.level	Delta.freq.	Error.radius	Semi.major.axis	Semi.minor.axis	Ellipse.orientation	GDOP	lat.GPS	long.GPS	error.PTT.m	error.PTT.km	error.PTT.log.m	bearing.PTT.GPS	error.Easting.km	error.Northing.km	TRI	Code.Argos.ellipse	Point	Motion	Place	DAR.2	DAR.15	DAR.5	DAR.10
1	34406	297	7/12/2017 4:35	SR	7/12/2017 4:37	26.09724	44.40997	0.117	3	401664001.7	26.09724	44.40997	26.09724	44.40997	50	3	1	5	0	-125	664001.7	184	792	42	101	292	44.40818187	26.10470921	627.2485469	0.627248547	2.797439664	288.5272625	4917600.074	592.528	0.4855	out	1	static	Bucharest	rejected	rejected	rejected	rejected
2	34407	240	7/12/2017 4:35	SR	7/12/2017 4:37	26.1062	44.40739	0.102	3	401663969.3	26.1062	44.40739	26.1062	44.40739	50	3	1	4	0	-121	663969.3	232	1819	29	92	556	44.40818187	26.10470921	147.7970047	0.147797005	2.169665633	126.6326106	4917600.074	117.7404	0.4855	out	1	static	Bucharest	rejected	rejected	rejected	rejected
3	34403	240	7/12/2017 4:36	SR	7/12/2017 4:38	26.09881	44.40841	0.116	A	401663660.1	26.09881	44.40841	26.09881	44.40841	0	3	1	3	0	-127	663660.1	178	721	43	108	363	44.40818187	26.10470921	470.5796653	0.470579665	2.672633157	273.0985853	4917600.074	469.4317	0.4855	out	1	static	Bucharest	rejected	rejected	rejected	rejected
4	34418	174	7/12/2017 4:36	SR	7/12/2017 4:38	26.10806	44.40957	0.1	2	401664021.9	26.10806	44.40957	26.10806	44.40957	60	3	1	4	0	-121	664021.9	290	2395	35	95	744	44.40818187	26.10470921	308.2682461	0.308268246	2.488928791	59.88997678	4917600.074	268.4785	0.4855	out	1	static	Bucharest	rejected	rejected	rejected	rejected
5	34400	427	7/12/2017 4:36	SR	7/12/2017 4:39	26.10238	44.40881	0.111	3	401663756.7	26.10238	44.40881	26.10238	44.40881	50	3	1	7	0	-122	663756.7	132	243	71	103	133	44.40818187	26.10470921	198.2254626	0.198225463	2.29715944	290.6815818	4917600.074	184.6929	0.4855	out	1	static	Bucharest	rejected	rejected	rejected	rejected
6	34400	485	7/12/2017 5:20	NK	7/12/2017 5:22	26.13479	44.39959	0.097	1	401663752.5	26.13479	44.39959	26.13479	44.39959	48	3	1	9	3	-119	663752.5	543	1788	164	106	238	44.40818187	26.10470921	2579.431996	2.579431996	3.411524083	111.7914798	4917600.074	2385.0268	0.4855	out	2	static	Bucharest	accepted	accepted	accepted	accepted
7	34407	416	7/12/2017 5:19	NK	7/12/2017 5:22	26.10776	44.40773	0.102	3	401663966.8	26.10776	44.40773	26.10776	44.40773	58	3	1	7	1	-118	663966.8	141	444	44	106	234	44.40818187	26.10470921	248.1427044	0.248142704	2.394701511	101.7135098	4917600.074	242.365	0.4855	out	2	static	Bucharest	accepted	accepted	accepted	accepted
8	34418	474	7/12/2017 5:19	NK	7/12/2017 5:22	26.11202	44.40639	0.106	3	401664022.9	26.11202	44.40639	26.11202	44.40639	58	3	1	9	0	-120	664022.9	151	673	33	106	222	44.40818187	26.10470921	615.4438666	0.615443867	2.789188448	108.9366869	4917600.074	579.9457	0.4855	out	2	static	Bucharest	accepted	accepted	accepted	accepted
9	34403	420	7/12/2017 5:19	NK	7/12/2017 5:23	26.11223	44.40542	0.11	1	401663656.5	26.11223	44.40542	26.11223	44.40542	58	3	1	6	0	-121	663656.5	591	2885	121	103	298	44.40818187	26.10470921	673.1127377	0.673112738	2.828087809	117.2053907	4917600.074	595.4987	0.4855	out	2	static	Bucharest	accepted	accepted	accepted	accepted
10	34406	363	7/12/2017 5:20	NK	7/12/2017 5:23	26.10519	44.4075	0.102	1	401664001.3	26.10519	44.4075	26.10519	44.4075	58	3	1	5	0	-121	664001.3	519	3275	82	111	447	44.40818187	26.10470921	84.89816333	0.084898163	1.928898295	153.265111	4917600.074	37.454	0.4855	out	2	static	Bucharest	accepted	accepted	accepted	accepted
11	34418	480	7/12/2017 5:28	NN	7/12/2017 5:29	26.10923	44.40838	0.107	3	401664021.7	26.10923	44.40838	26.10923	44.40838	66	3	1	5	0	-125	664021.7	165	207	131	155	367	44.40818187	26.10470921	360.7720403	0.36077204	2.557232873	86.48932673	4917600.074	360.1967	0.4855	out	3	static	Bucharest	accepted	accepted	accepted	accepted
12	34400	424	7/12/2017 5:30	NN	7/12/2017 5:30	26.12736	44.40152	0.094	2	401663745.5	26.12736	44.40152	26.12736	44.40152	56	3	1	6	0	-122	663745.5	287	707	116	97	246	44.40818187	26.10470921	1950.287187	1.950287187	3.290098568	112.3761438	4917600.074	1795.6288	0.4855	out	3	static	Bucharest	accepted	accepted	accepted	accepted
13	34406	478	7/12/2017 5:29	NN	7/12/2017 5:30	26.11062	44.4081	0.103	3	401664000	26.11062	44.4081	26.11062	44.4081	56	3	1	7	0	-122	664000	145	380	55	94	198	44.40818187	26.10470921	470.9079003	0.4709079	2.672935977	91.11076526	4917600.074	470.5339	0.4855	out	3	static	Bucharest	accepted	accepted	accepted	accepted
14	34403	536	7/12/2017 5:28	NN	7/12/2017 5:31	26.11914	44.40824	0.098	3	401663651.1	26.11914	44.40824	26.11914	44.40824	56	3	1	6	0	-123	663651.1	227	650	79	95	215	44.40818187	26.10470921	1149.491683	1.149491683	3.060505833	89.67692483	4917600.074	1149.0869	0.4855	out	3	static	Bucharest	accepted	accepted	accepted	accepted
15	34407	543	7/12/2017 5:28	NN	7/12/2017 5:32	26.10528	44.40892	0.104	3	401663967.5	26.10528	44.40892	26.10528	44.40892	56	3	1	7	1	-118	663967.5	148	509	42	104	283	44.40818187	26.10470921	93.77947987	0.09377948	1.97210782	28.9169292	4917600.074	46.3438	0.4855	out	3	static	Bucharest	accepted	accepted	accepted	accepted
16	34407	238	7/12/2017 7:06	MA	7/12/2017 7:06	26.10228	44.40944	0.112	2	401663950.5	26.10228	44.40944	26.10228	44.40944	58	3	1	5	1	-118	663950.5	357	2206	57	78	964	44.40818187	26.10470921	238.7160291	0.238716029	2.377881582	305.9422521	4917600.074	191.8877	0.4855	out	4	static	Bucharest	accepted	accepted	accepted	accepted
17	34406	120	7/12/2017 7:07	MA	7/12/2017 7:07	26.11387	44.40937	0.101	A	401663993.3	26.11387	44.40937	26.11387	44.40937	8	3	1	3	0	-122	663993.3	1387	13778	139	92	3500	44.40818187	26.10470921	741.5364198	0.74153642	2.870132486	79.70969649	4917600.074	730.8346	0.4855	out	4	static	Bucharest	accepted	accepted	accepted	accepted
18	34418	116	7/12/2017 7:08	MA	7/12/2017 7:08	26.0878	44.4213	0.113	B	401663985	26.0878	44.4213	26.0878	44.4213	8	3	1	2	0	-124	663985	1476	16589	131	93	4166	44.40818187	26.10470921	1984.583781	1.984583781	3.297669438	317.3636105	4917600.074	1330.119	0.4855	out	4	static	Bucharest	rejected	accepted	accepted	accepted
19	34418	242	7/12/2017 7:09	NN	7/12/2017 7:11	26.11944	44.39581	0.112	1	401663986.5	26.11944	44.39581	26.11944	44.39581	56	3	1	4	0	-127	663986.5	742	1505	365	58	550	44.40818187	26.10470921	1807.501731	1.807501731	3.257078722	139.6131596	4917600.074	1158.1257	0.4855	out	5	static	Bucharest	accepted	accepted	accepted	accepted
20	34400	126	7/12/2017 7:12	NN	7/12/2017 7:13	26.11693	44.40286	0.099	A	401663714.7	26.11693	44.40286	26.11693	44.40286	8	3	1	3	0	-125	663714.7	1383	4209	454	172	1764	44.40818187	26.10470921	1139.027111	1.139027111	3.056534061	121.3650415	4917600.074	966.6758	0.4855	out	5	static	Bucharest	accepted	accepted	accepted	accepted
21	34403	0	7/12/2017 7:13	NN	7/12/2017 7:13	26.17429	44.42894	0.107	B	401663635.7	26.17429	44.42894	26.17429	44.42894	8	3	1	1	0	-127	663635.7	4541	8315	2479	94	5554	44.40818187	26.10470921	6002.337486	6.002337486	3.77832041	67.33033511	4917600.074	5563.4626	0.4855	out	5	static	Bucharest	accepted	accepted	accepted	accepted
22	34406	0	7/12/2017 7:13	NN	7/12/2017 7:13	26.11414	44.40932	0.101	B	401663994.1	26.11414	44.40932	26.11414	44.40932	6	3	1	1	0	-129	663994.1	1333	5788	307	92	3760	44.40818187	26.10470921	761.7670757	0.761767076	2.881822198	80.41119532	4917600.074	752.2722	0.4855	out	5	static	Bucharest	accepted	accepted	accepted	accepted
23	34407	120	7/12/2017 7:13	NN	7/12/2017 7:13	26.10492	44.41211	0.106	A	401663954.8	26.10492	44.41211	26.10492	44.41211	6	3	1	3	0	-130	663954.8	435	1132	166	136	1194	44.40818187	26.10470921	436.8175858	0.436817586	2.640300114	2.195252599	4917600.074	21.554	0.4855	out	5	static	Bucharest	accepted	accepted	accepted	accepted
24	34418	360	7/12/2017 7:57	MB	7/12/2017 7:57	26.1343	44.40952	0.096	A	401663969.6	26.1343	44.40952	26.1343	44.40952	8	3	1	3	0	-126	663969.6	439	983	196	49	627	44.40818187	26.10470921	2361.691573	2.361691573	3.37322318	86.37785892	4917600.074	2357.668	0.4855	out	6	static	Bucharest	accepted	accepted	accepted	accepted
25	34406	416	7/12/2017 7:57	MB	7/12/2017 8:02	26.10939	44.40608	0.111	3	401663980.5	26.10939	44.40608	26.10939	44.40608	58	3	1	4	0	-125	663980.5	238	794	71	64	602	44.40818187	26.10470921	439.9644164	0.439964416	2.643417553	122.1522576	4917600.074	370.1572	0.4855	out	6	static	Bucharest	accepted	accepted	accepted	accepted
26	34407	421	7/12/2017 7:58	MB	7/12/2017 8:02	26.10951	44.40663	0.109	3	401663936.3	26.10951	44.40663	26.10951	44.40663	58	3	1	6	0	-122	663936.3	165	660	41	92	254	44.40818187	26.10470921	419.4916311	0.419491631	2.622723301	114.3464247	4917600.074	380.3767	0.4855	out	6	static	Bucharest	accepted	accepted	accepted	accepted
27	34400	422	7/12/2017 7:58	MB	7/12/2017 8:03	26.11294	44.40615	0.101	2	401663686.1	26.11294	44.40615	26.11294	44.40615	58	3	1	5	0	-124	663686.1	340	1637	70	92	295	44.40818187	26.10470921	693.4167137	0.693416714	2.840994305	109.0630413	4917600.074	652.9119	0.4855	out	6	static	Bucharest	accepted	accepted	accepted	accepted
28	34403	420	7/12/2017 7:58	MB	7/12/2017 8:03	26.11753	44.39519	0.115	1	401663574.6	26.11753	44.39519	26.11753	44.39519	58	3	1	4	0	-125	663574.6	744	2809	197	66	632	44.40818187	26.10470921	1768.414727	1.768414727	3.247584123	144.8144789	4917600.074	1005.2723	0.4855	out	6	static	Bucharest	accepted	accepted	accepted	accepted
29	34400	422	7/12/2017 8:44	MA	7/12/2017 8:44	26.12203	44.40679	0.1	3	401663678.3	26.12203	44.40679	26.12203	44.40679	58	3	1	7	4	-111	663678.3	163	433	61	106	221	44.40818187	26.10470921	1388.333297	1.388333297	3.14249374	96.41803054	4917600.074	1377.4689	0.4855	out	7	static	Bucharest	accepted	accepted	accepted	accepted
30	34403	180	7/12/2017 8:44	MA	7/12/2017 8:44	26.1328	44.4033	0.095	1	401663543.8	26.1328	44.4033	26.1328	44.4033	48	3	1	4	2	-118	663543.8	783	1944	315	81	323	44.40818187	26.10470921	2302.462012	2.302462012	3.362192474	103.6724725	4917600.074	2230.919	0.4855	out	7	static	Bucharest	accepted	accepted	accepted	accepted
31	34407	480	7/12/2017 8:44	MA	7/12/2017 8:44	26.0984	44.40617	0.118	3	401663921.6	26.0984	44.40617	26.0984	44.40617	58	3	1	8	5	-116	663921.6	212	525	85	112	196	44.40818187	26.10470921	550.0450258	0.550045026	2.740398242	245.9455677	4917600.074	504.8168	0.4855	out	7	static	Bucharest	accepted	accepted	accepted	accepted
32	34418	421	7/12/2017 8:44	MA	7/12/2017 8:44	26.12703	44.40649	0.096	3	401663944.7	26.12703	44.40649	26.12703	44.40649	58	3	1	7	4	-115	663944.7	235	587	93	110	191	44.40818187	26.10470921	1787.883833	1.787883833	3.252339297	96.05657445	4917600.074	1775.2362	0.4855	out	7	static	Bucharest	accepted	accepted	accepted	accepted
33	34406	362	7/12/2017 8:44	MA	7/12/2017 8:45	26.10164	44.40624	0.1	2	401663969.9	26.10164	44.40624	26.10164	44.40624	58	3	1	6	2	-118	663969.9	261	1055	64	111	263	44.40818187	26.10470921	326.0855274	0.326085527	2.513331524	228.4703375	4917600.074	246.7453	0.4855	out	7	static	Bucharest	accepted	accepted	accepted	accepted
34	34400	0	7/12/2017 9:42	MB	7/12/2017 9:42	26.11756	44.40713	0.098	B	401663675.8	26.11756	44.40713	26.11756	44.40713	8	3	1	1	0	-132	663675.8	2355	3733	1485	89	4462	44.40818187	26.10470921	1030.281161	1.030281161	3.012955759	96.53636507	4917600.074	1021.9544	0.4855	in	8	static	Bucharest	accepted	accepted	accepted	accepted
35	34418	0	7/12/2017 9:42	MB	7/12/2017 9:42	26.11663	44.41874	0.104	B	401663926.5	26.11663	44.41874	26.11663	44.41874	8	3	1	1	0	-132	663926.5	4314	6885	2703	90	4445	44.40818187	26.10470921	1509.277707	1.509277707	3.178769157	38.88613401	4917600.074	961.8195	0.4855	in	8	static	Bucharest	accepted	accepted	accepted	accepted
36	34400	56	7/13/2017 3:40	NP	7/13/2017 3:40	25.77628	44.45404	0.134	B	401663703.2	25.77628	44.45404	25.77628	44.45404	0	3	1	2	0	-132	663703.2	3704	39001	351	98	8092	44.40818187	26.10470921	26642.41343	26.64241343	4.425573563	281.0636251	4917600.074	26074.2547	0.4855	out	9	static	Bucharest	rejected	rejected	rejected	rejected
37	34403	0	7/13/2017 3:40	NP	7/13/2017 3:40	25.78458	44.30433	0.107	B	401663570.5	25.78458	44.30433	25.78458	44.30433	0	3	1	1	0	-133	663570.5	26895	52495	13779	138	15521	44.40818187	26.10470921	28009.85134	28.00985134	4.447310804	245.5956914	4917600.074	25660.6579	0.4855	out	9	static	Bucharest	rejected	rejected	rejected	rejected
38	34406	0	7/13/2017 3:40	NP	7/13/2017 3:40	26.00925	44.38955	0.116	B	401663970.7	26.00925	44.38955	26.00925	44.38955	0	3	1	1	0	-131	663970.7	12540	26430	5949	138	16022	44.40818187	26.10470921	7881.723529	7.881723529	3.896621197	254.7208857	4917600.074	7625.756	0.4855	out	9	static	Bucharest	rejected	accepted	rejected	accepted
39	34418	0	7/13/2017 3:41	NP	7/13/2017 3:41	25.78106	44.40166	0.13	B	401663936.5	25.78106	44.40166	25.78106	44.40166	0	3	1	1	0	-135	663936.5	13471	35819	5066	124	15207	44.40818187	26.10470921	25791.64211	25.79164211	4.411478994	268.3843176	4917600.074	25780.6152	0.4855	out	9	static	Bucharest	rejected	rejected	rejected	rejected
40	34407	300	7/13/2017 4:04	SR	7/13/2017 4:06	26.10505	44.40839	0.104	3	401663970.5	26.10505	44.40839	26.10505	44.40839	60	3	1	6	1	-118	663970.5	180	1107	29	87	373	44.40818187	26.10470921	35.66157621	0.035661576	1.552200535	49.47231948	4917600.074	27.3873	0.4855	out	10	static	Bucharest	accepted	accepted	accepted	accepted
41	34418	478	7/13/2017 4:03	SR	7/13/2017 4:07	26.09781	44.40668	0.117	2	401664027.2	26.09781	44.40668	26.09781	44.40668	56	3	1	6	1	-119	664027.2	307	983	95	86	236	44.40818187	26.10470921	574.3398705	0.574339871	2.759168966	253.0529154	4917600.074	551.1715	0.4855	out	10	static	Bucharest	accepted	accepted	accepted	accepted
42	34403	601	7/13/2017 4:04	SR	7/13/2017 4:08	26.08407	44.40457	0.116	1	401663665	26.08407	44.40457	26.08407	44.40457	46	3	1	9	1	-119	663665	640	1606	255	86	180	44.40818187	26.10470921	1692.332621	1.692332621	3.228485726	256.2356915	4917600.074	1647.8364	0.4855	out	10	static	Bucharest	accepted	accepted	accepted	accepted
43	34406	541	7/13/2017 4:04	SR	7/13/2017 4:08	26.10577	44.40799	0.103	3	401664001.5	26.10577	44.40799	26.10577	44.40799	56	3	1	8	0	-120	664001.5	137	414	45	85	173	44.40818187	26.10470921	87.14496068	0.087144961	1.940242278	104.2083091	4917600.074	84.2301	0.4855	out	10	static	Bucharest	accepted	accepted	accepted	accepted
44	34400	360	7/13/2017 4:06	SR	7/13/2017 4:09	26.07681	44.40702	0.12	1	401663768.1	26.07681	44.40702	26.07681	44.40702	46	3	1	7	2	-119	663768.1	664	1387	318	83	164	44.40818187	26.10470921	2226.06045	2.22606045	3.347536954	266.6636791	4917600.074	2222.8639	0.4855	out	10	static	Bucharest	accepted	accepted	accepted	accepted
45	34400	360	7/13/2017 4:54	NK	7/13/2017 4:55	26.1593	44.39951	0.093	1	401663729	26.1593	44.39951	26.1593	44.39951	48	3	1	6	0	-120	663729	1278	8516	191	98	362	44.40818187	26.10470921	4454.194492	4.454194492	3.648769177	102.5357609	4917600.074	4336.7715	0.4855	out	11	static	Bucharest	accepted	accepted	accepted	accepted
46	34403	416	7/13/2017 4:54	NK	7/13/2017 4:55	26.13718	44.40224	0.093	1	401663629.1	26.13718	44.40224	26.13718	44.40224	48	3	1	8	0	-120	663629.1	1352	8220	222	98	303	44.40818187	26.10470921	2669.509292	2.669509292	3.426431437	104.3670528	4917600.074	2578.4544	0.4855	out	11	static	Bucharest	accepted	accepted	accepted	accepted
47	34406	601	7/13/2017 4:53	NK	7/13/2017 4:55	26.09971	44.40799	0.106	2	401663994	26.09971	44.40799	26.09971	44.40799	58	3	1	8	0	-121	663994	364	2077	63	110	637	44.40818187	26.10470921	398.7794543	0.398779454	2.600732775	266.9247148	4917600.074	398.2846	0.4855	out	11	static	Bucharest	accepted	accepted	accepted	accepted
48	34407	361	7/13/2017 4:53	NK	7/13/2017 4:55	26.1064	44.40796	0.103	2	401663957	26.1064	44.40796	26.1064	44.40796	58	3	1	5	1	-118	663957	328	2415	44	104	473	44.40818187	26.10470921	136.9169057	0.136916906	2.136457076	100.4085734	4917600.074	134.3562	0.4855	in	11	static	Bucharest	accepted	accepted	accepted	accepted
49	34418	480	7/13/2017 4:54	NK	7/13/2017 4:55	26.06648	44.42119	0.12	0	401664016.6	26.06648	44.42119	26.06648	44.42119	48	3	1	6	1	-119	664016.6	1895	12649	284	88	625	44.40818187	26.10470921	3370.471408	3.370471408	3.527690647	295.4716552	4917600.074	3027.4336	0.4855	out	11	static	Bucharest	accepted	accepted	accepted	accepted
50	34400	120	7/13/2017 5:16	NN	7/13/2017 5:17	26.16952	44.40259	0.092	B	401663734.4	26.16952	44.40259	26.16952	44.40259	6	2	1	2	0	-127	663734.4	5723	55652	588	88	2096	44.40818187	26.10470921	5199.960982	5.199960982	3.716000085	96.88634008	4917600.074	5154.1045	0.4855	out	12	static	Bucharest	accepted	accepted	accepted	accepted
51	34403	362	7/13/2017 5:17	NN	7/13/2017 5:19	26.08366	44.42297	0.119	3	401663616.1	26.08366	44.42297	26.08366	44.42297	56	2	1	4	0	-124	663616.1	144	267	77	117	266	44.40818187	26.10470921	2347.507158	2.347507158	3.370606925	314.5255731	4917600.074	1657.6064	0.4855	out	12	static	Bucharest	accepted	accepted	accepted	accepted
52	34406	421	7/13/2017 5:16	NN	7/13/2017 5:19	26.09022	44.40489	0.119	B	401663990.5	26.09022	44.40489	26.09022	44.40489	6	2	1	2	0	-126	663990.5	2730	16893	441	166	2164	44.40818187	26.10470921	1210.739306	1.210739306	3.083050642	252.3580503	4917600.074	1157.7321	0.4855	out	12	static	Bucharest	accepted	accepted	accepted	accepted
53	34418	482	7/13/2017 5:16	NN	7/13/2017 5:20	26.151	44.40677	0.096	1	401664007.4	26.151	44.40677	26.151	44.40677	46	2	1	8	0	-123	664007.4	811	1607	409	98	179	44.40818187	26.10470921	3690.639691	3.690639691	3.567101648	92.44471903	4917600.074	3684.1677	0.4855	out	12	static	Bucharest	rejected	accepted	rejected	accepted
54	34407	184	7/13/2017 5:20	NN	7/13/2017 5:22	26.10261	44.40994	0.111	3	401663963.9	26.10261	44.40994	26.10261	44.40994	56	2	1	4	0	-120	663963.9	247	1560	39	86	636	44.40818187	26.10470921	257.1492103	0.25714921	2.410185195	319.5375002	4917600.074	165.004	0.4855	out	12	static	Bucharest	accepted	accepted	accepted	accepted
55	34400	0	7/13/2017 6:34	NK	7/13/2017 6:34	26.17391	44.38992	0.092	B	401663751.3	26.17391	44.38992	26.17391	44.38992	7	3	1	1	0	-128	663751.3	13116	20426	8422	104	5263	44.40818187	26.10470921	5874.607955	5.874607955	3.768978889	110.2718559	4917600.074	5489.4842	0.4855	out	13	static	Bucharest	accepted	accepted	accepted	accepted
56	34418	58	7/13/2017 6:34	NK	7/13/2017 6:35	26.11557	44.41769	0.102	B	401664012.9	26.11557	44.41769	26.11557	44.41769	8	3	1	2	0	-128	664012.9	14374	62559	3302	73	3278	44.40818187	26.10470921	1365.496734	1.365496734	3.135290666	39.2122305	4917600.074	876.1745	0.4855	in	13	static	Bucharest	accepted	accepted	accepted	accepted
57	34406	0	7/13/2017 6:48	MA	7/13/2017 6:48	26.0848	44.40159	0.116	B	401663993.7	26.0848	44.40159	26.0848	44.40159	8	3	1	1	0	-127	663993.7	6977	9322	5222	104	5916	44.40818187	26.10470921	1746.927386	1.746927386	3.242274853	245.1345164	4917600.074	1593.4081	0.4855	in	14	static	Bucharest	accepted	accepted	accepted	accepted
58	34403	184	7/13/2017 6:59	NN	7/13/2017 7:00	26.10433	44.40794	0.104	3	401663641.7	26.10433	44.40794	26.10433	44.40794	67	3	1	4	0	-126	663641.7	246	531	114	50	637	44.40818187	26.10470921	40.43194267	0.040431943	1.606724609	228.2400633	4917600.074	30.4876	0.4855	in	15	static	Bucharest	accepted	accepted	accepted	accepted
59	34406	296	7/13/2017 6:58	NN	7/13/2017 7:00	26.10452	44.40785	0.104	3	401663998.2	26.10452	44.40785	26.10452	44.40785	56	3	1	6	0	-123	663998.2	153	214	109	48	328	44.40818187	26.10470921	39.83836479	0.039838365	1.600301504	202.1605053	4917600.074	15.4686	0.4855	in	15	static	Bucharest	accepted	accepted	accepted	accepted
60	34400	360	7/13/2017 6:58	NN	7/13/2017 7:01	26.0813	44.38665	0.113	1	401663730.6	26.0813	44.38665	26.0813	44.38665	46	3	1	5	0	-123	663730.6	1401	2285	859	10	391	44.40818187	26.10470921	3033.613145	3.033613145	3.481960198	217.8400985	4917600.074	1890.7353	0.4855	out	15	static	Bucharest	rejected	accepted	rejected	accepted
61	34418	300	7/13/2017 6:58	NN	7/13/2017 7:01	26.10487	44.40526	0.103	1	401664010	26.10487	44.40526	26.10487	44.40526	56	3	1	4	0	-124	664010	536	1111	258	3	536	44.40818187	26.10470921	324.9312612	0.324931261	2.511791496	177.7487023	4917600.074	9.2542	0.4855	in	15	static	Bucharest	accepted	accepted	accepted	accepted
62	34407	301	7/13/2017 6:59	NN	7/13/2017 7:02	26.10466	44.4071	0.103	A	401663962.8	26.10466	44.4071	26.10466	44.4071	8	3	1	3	0	-125	663962.8	211	378	118	159	526	44.40818187	26.10470921	120.2815023	0.120281502	2.080198844	181.8611314	4917600.074	5.2324	0.4855	in	15	static	Bucharest	accepted	accepted	accepted	accepted
63	34406	0	7/13/2017 7:35	MB	7/13/2017 7:35	26.10263	44.40735	0.105	B	401663996.9	26.10263	44.40735	26.10263	44.40735	8	3	1	1	0	-131	663996.9	1276	1793	908	87	3598	44.40818187	26.10470921	189.6691914	0.189669191	2.277996793	240.7488617	4917600.074	166.5649	0.4855	in	16	static	Bucharest	accepted	accepted	accepted	accepted
64	34400	66	7/13/2017 7:35	MB	7/13/2017 7:36	26.08902	44.40779	0.117	B	401663737	26.08902	44.40779	26.08902	44.40779	8	3	1	2	0	-125	663737	6708	37630	1195	83	2645	44.40818187	26.10470921	1250.475204	1.250475204	3.097075084	267.9975561	4917600.074	1249.7005	0.4855	in	16	static	Bucharest	accepted	accepted	accepted	accepted
65	34407	0	7/13/2017 7:42	MB	7/13/2017 7:42	26.10555	44.40701	0.103	B	401663959.8	26.10555	44.40701	26.10555	44.40701	8	3	1	1	0	-130	663959.8	1372	1881	999	95	3869	44.40818187	26.10470921	146.4317163	0.146431716	2.165635153	152.8625327	4917600.074	65.5239	0.4855	in	16	static	Bucharest	accepted	accepted	accepted	accepted
66	34418	536	7/13/2017 7:34	MB	7/13/2017 7:43	26.10662	44.40026	0.116	A	401664005.6	26.10662	44.40026	26.10662	44.40026	8	3	1	3	0	-131	664005.6	680	2511	184	6	1298	44.40818187	26.10470921	893.3422399	0.89334224	2.951017869	170.2227268	4917600.074	142.5411	0.4855	out	16	static	Bucharest	accepted	accepted	accepted	accepted
67	34418	544	7/13/2017 8:21	MA	7/13/2017 8:24	26.10472	44.40631	0.107	1	401663991.5	26.10472	44.40631	26.10472	44.40631	58	3	1	7	3	-116	663991.5	936	10508	83	103	773	44.40818187	26.10470921	208.0043361	0.208004336	2.318072388	179.7640621	4917600.074	1.4144	0.4855	out	17	static	Bucharest	accepted	accepted	accepted	accepted
68	34400	542	7/13/2017 8:21	MA	7/13/2017 8:25	25.88466	44.44701	0.13	0	401663698	25.88466	44.44701	25.88466	44.44701	48	3	1	8	4	-115	663698	7683	94828	622	102	635	44.40818187	26.10470921	18045.44871	18.04544871	4.256367686	283.8789315	4917600.074	17462.1319	0.4855	out	17	static	Bucharest	rejected	rejected	rejected	rejected
69	34403	424	7/13/2017 8:23	MA	7/13/2017 8:25	26.1103	44.40711	0.109	3	401663620.9	26.1103	44.40711	26.1103	44.40711	68	3	1	7	5	-118	663620.9	231	1917	27	104	576	44.40818187	26.10470921	460.9870424	0.460987042	2.663688718	105.0226947	4917600.074	443.8596	0.4855	in	17	static	Bucharest	accepted	accepted	accepted	accepted
70	34406	480	7/13/2017 8:22	MA	7/13/2017 8:25	26.09611	44.41081	0.121	2	401663983.7	26.09611	44.41081	26.09611	44.41081	58	3	1	8	4	-115	663983.7	283	1616	49	102	467	44.40818187	26.10470921	744.6078763	0.744607876	2.871927626	293.1627838	4917600.074	681.4687	0.4855	out	17	static	Bucharest	accepted	accepted	accepted	accepted
71	34407	537	7/13/2017 8:21	MA	7/13/2017 8:25	25.89172	44.43849	0.126	0	401663929.1	25.89172	44.43849	25.89172	44.43849	48	3	1	5	2	-114	663929.1	3887	50494	299	97	1220	44.40818187	26.10470921	17292.24825	17.29224825	4.237851462	281.268377	4917600.074	16913.1868	0.4855	out	17	static	Bucharest	rejected	rejected	rejected	rejected
72	34418	0	7/13/2017 9:17	MB	7/13/2017 9:17	26.14163	44.42477	0.108	B	401663940.7	26.14163	44.42477	26.14163	44.42477	8	2	1	1	0	-130	663940.7	10195	14412	7211	103	4230	44.40818187	26.10470921	3470.463792	3.470463792	3.540387518	57.82936335	4917600.074	2959.0507	0.4855	in	18	static	Bucharest	accepted	accepted	accepted	accepted
73	34406	0	7/13/2017 9:19	MB	7/13/2017 9:19	26.09163	44.41898	0.105	B	401663972	26.09163	44.41898	26.09163	44.41898	8	2	1	1	0	-131	663972	11478	20845	6320	99	4045	44.40818187	26.10470921	1588.999287	1.588999287	3.201123702	319.1335593	4917600.074	1028.0923	0.4855	in	18	static	Bucharest	accepted	accepted	accepted	accepted
74	34403	0	7/13/2017 9:21	MB	7/13/2017 9:21	26.12103	44.4601	0.114	B	401663542.7	26.12103	44.4601	26.12103	44.4601	8	2	1	1	0	-133	663542.7	2217	3696	1329	89	4323	44.40818187	26.10470921	5913.71259	5.91371259	3.771860214	12.65135943	4917600.074	1361.4455	0.4855	out	18	static	Bucharest	accepted	accepted	accepted	accepted
75	34418	0	7/13/2017 10:01	MA	7/13/2017 10:01	26.1415	44.4368	0.114	B	401663927.5	26.1415	44.4368	26.1415	44.4368	8	3	1	1	0	-128	663927.5	13203	18746	9298	100	6001	44.40818187	26.10470921	4323.966249	4.323966249	3.635882295	42.55678126	4917600.074	2962.72	0.4855	in	19	static	Bucharest	accepted	accepted	accepted	accepted
76	34400	0	7/13/2017 10:04	MA	7/13/2017 10:04	25.7335	44.52682	0.148	B	401663654.5	25.7335	44.52682	25.7335	44.52682	8	2	1	1	0	-129	663654.5	100670	166361	60918	103	5576	44.40818187	26.10470921	32346.83757	32.34683757	4.509831828	294.1246902	4917600.074	29352.6046	0.4855	in	19	static	Bucharest	accepted	accepted	accepted	accepted
77	34407	120	7/13/2017 11:45	NP	7/13/2017 11:46	25.85214	44.36967	0.118	A	401663958.8	25.85214	44.36967	25.85214	44.36967	8	2	1	3	0	-127	663958.8	14371	176935	1167	79	5309	44.40818187	26.10470921	20574.77576	20.57477576	4.313335111	257.9550639	4917600.074	20170.1989	0.4855	in	20	static	Bucharest	rejected	rejected	rejected	rejected
78	34403	0	7/13/2017 11:47	NP	7/13/2017 11:47	26.13818	44.44302	0.112	B	401663505.6	26.13818	44.44302	26.13818	44.44302	8	3	1	1	0	-130	663505.6	3679	7218	1875	93	7859	44.40818187	26.10470921	4700.028015	4.700028015	3.672100447	34.45520012	4917600.074	2705.7786	0.4855	out	20	static	Bucharest	accepted	accepted	accepted	accepted
79	34406	58	7/13/2017 11:46	NP	7/13/2017 11:47	26.11428	44.40022	0.111	B	401663982	26.11428	44.40022	26.11428	44.40022	8	3	1	2	0	-131	663982	13746	102495	1843	77	5592	44.40818187	26.10470921	1167.903958	1.167903958	3.06740713	139.3443347	4917600.074	752.4847	0.4855	out	20	static	Bucharest	accepted	accepted	accepted	accepted
80	34400	62	7/13/2017 11:50	NP	7/13/2017 11:50	25.90303	44.50225	0.129	B	401663579.6	25.90303	44.50225	25.90303	44.50225	8	3	1	2	0	-126	663579.6	61448	396493	9523	116	3929	44.40818187	26.10470921	19155.20981	19.15520981	4.282286913	303.1622328	4917600.074	15918.1169	0.4855	in	20	static	Bucharest	accepted	accepted	accepted	accepted
81	34418	58	7/13/2017 11:52	NP	7/13/2017 11:51	26.15567	44.39422	0.093	B	401663924	26.15567	44.39422	26.15567	44.39422	8	3	1	2	0	-126	663924	2008	22571	178	86	5674	44.40818187	26.10470921	4346.074713	4.346074713	3.638097188	110.980291	4917600.074	4041.6403	0.4855	out	20	static	Bucharest	accepted	accepted	accepted	accepted
82	34406	540	7/13/2017 13:26	NP	7/13/2017 13:27	26.11333	44.41069	0.101	2	401663973.2	26.11333	44.41069	26.11333	44.41069	58	3	1	6	0	-122	663973.2	426	1159	156	96	242	44.40818187	26.10470921	741.0728703	0.74107287	2.869860915	67.84017704	4917600.074	689.4272	0.4855	out	21	static	Bucharest	accepted	accepted	accepted	accepted
83	34418	605	7/13/2017 13:25	NP	7/13/2017 13:27	26.13296	44.4108	0.095	1	401663964.2	26.13296	44.4108	26.13296	44.4108	46	3	1	7	1	-119	663964.2	670	1896	236	98	229	44.40818187	26.10470921	2268.974569	2.268974569	3.355829628	82.60821656	4917600.074	2252.4818	0.4855	out	21	static	Bucharest	accepted	accepted	accepted	accepted
84	34400	421	7/13/2017 13:26	NP	7/13/2017 13:28	26.11271	44.41598	0.1	1	401663698	26.11271	44.41598	26.11271	44.41598	45	3	1	7	0	-120	663698	567	1576	203	93	201	44.40818187	26.10470921	1075.624798	1.075624798	3.031660806	36.23728708	4917600.074	646.4319	0.4855	out	21	static	Bucharest	accepted	accepted	accepted	accepted
85	34403	600	7/13/2017 13:25	NP	7/13/2017 13:28	26.12984	44.42138	0.108	1	401663567.9	26.12984	44.42138	26.12984	44.42138	46	3	1	9	0	-122	663567.9	760	2111	273	86	184	44.40818187	26.10470921	2481.342454	2.481342454	3.394686706	53.67510773	4917600.074	2016.5623	0.4855	out	21	static	Bucharest	accepted	accepted	accepted	accepted
86	34407	298	7/13/2017 13:27	NP	7/13/2017 13:29	26.11197	44.41109	0.103	2	401663922	26.11197	44.41109	26.11197	44.41109	58	3	1	5	0	-121	663922	295	649	134	93	231	44.40818187	26.10470921	662.4974389	0.662497439	2.821184204	60.72147819	4917600.074	581.627	0.4855	out	21	static	Bucharest	accepted	accepted	accepted	accepted
87	34406	0	7/13/2017 14:35	NK	7/13/2017 14:35	26.11156	44.41091	0.103	B	401663969	26.11156	44.41091	26.11156	44.41091	8	3	1	1	0	-129	663969	7327	10774	4982	92	4959	44.40818187	26.10470921	624.2347896	0.62423479	2.795347969	60.86230965	4917600.074	548.7664	0.4855	in	22	static	Bucharest	accepted	accepted	accepted	accepted
88	34407	116	7/13/2017 14:34	NK	7/13/2017 14:35	26.09704	44.42818	0.111	A	401663916	26.09704	44.42818	26.09704	44.42818	8	3	1	3	0	-125	663916	2574	19949	332	75	3299	44.40818187	26.10470921	2304.610231	2.304610231	3.362597486	344.6816926	4917600.074	586.1395	0.4855	out	22	static	Bucharest	accepted	accepted	accepted	accepted
89	34407	0	7/13/2017 15:03	NN	7/13/2017 15:03	26.09699	44.42696	0.108	B	401663908.9	26.09699	44.42696	26.09699	44.42696	6	3	1	1	0	-133	663908.9	1942	4416	854	78	4630	44.40818187	26.10470921	2175.311508	2.175311508	3.337521457	343.6370614	4917600.074	591.6144	0.4855	out	23	static	Bucharest	accepted	accepted	accepted	accepted
90	34407	546	7/13/2017 16:12	NK	7/13/2017 16:12	26.10597	44.40849	0.103	3	401663940	26.10597	44.40849	26.10597	44.40849	56	3	1	7	0	-121	663940	123	395	38	83	187	44.40818187	26.10470921	106.10341	0.10610341	2.025729342	71.11360028	4917600.074	100.7612	0.4855	out	24	static	Bucharest	accepted	accepted	accepted	accepted
91	34406	474	7/13/2017 16:13	NK	7/13/2017 16:13	26.10534	44.40834	0.104	3	401663985.8	26.10534	44.40834	26.10534	44.40834	68	3	1	9	0	-120	663985.8	127	418	38	87	179	44.40818187	26.10470921	53.22894647	0.053228946	1.726147871	70.66312923	4917600.074	50.4171	0.4855	in	24	static	Bucharest	accepted	accepted	accepted	accepted
92	34418	483	7/13/2017 16:14	NK	7/13/2017 16:14	26.10591	44.40805	0.103	3	401663988.2	26.10591	44.40805	26.10591	44.40805	58	3	1	8	0	-120	663988.2	119	347	40	91	182	44.40818187	26.10470921	96.76411507	0.096764115	1.985714329	98.73956067	4917600.074	95.4501	0.4855	in	24	static	Bucharest	accepted	accepted	accepted	accepted
93	34403	422	7/13/2017 16:14	NK	7/13/2017 16:15	26.10832	44.40837	0.098	3	401663605.2	26.10832	44.40837	26.10832	44.40837	57	3	1	7	0	-120	663605.2	122	416	35	88	195	44.40818187	26.10470921	288.3731295	0.28837313	2.459954791	85.82856025	4917600.074	287.7282	0.4855	out	24	static	Bucharest	accepted	accepted	accepted	accepted
94	34400	421	7/13/2017 16:14	NK	7/13/2017 16:18	26.10887	44.40866	0.096	3	401663721.8	26.10887	44.40866	26.10887	44.40866	58	3	1	8	1	-117	663721.8	118	370	37	88	179	44.40818187	26.10470921	335.6549263	0.335654926	2.525893026	80.86170534	4917600.074	331.8711	0.4855	out	24	static	Bucharest	accepted	accepted	accepted	accepted
95	34400	420	7/13/2017 16:16	SR	7/13/2017 16:18	26.10754	44.40913	0.1	3	401663721.4	26.10754	44.40913	26.10754	44.40913	50	3	1	4	0	-122	663721.4	202	450	90	82	168	44.40818187	26.10470921	248.8823486	0.248882349	2.395994096	64.8802169	4917600.074	226.543	0.4855	out	25	static	Bucharest	accepted	accepted	accepted	accepted
96	34418	478	7/13/2017 16:16	SR	7/13/2017 16:19	26.10215	44.4085	0.111	3	401663987.8	26.10215	44.4085	26.10215	44.4085	56	3	1	7	0	-120	663987.8	125	217	71	95	163	44.40818187	26.10470921	206.8939078	0.206893908	2.315747703	279.8712166	4917600.074	203.3835	0.4855	out	25	static	Bucharest	accepted	accepted	accepted	accepted
97	34403	482	7/13/2017 16:16	SR	7/13/2017 16:20	26.10174	44.40781	0.108	3	401663604.3	26.10174	44.40781	26.10174	44.40781	56	3	1	8	0	-124	663604.3	130	239	70	88	157	44.40818187	26.10470921	240.0937137	0.240093714	2.380380789	260.0561339	4917600.074	236.8695	0.4855	out	25	static	Bucharest	accepted	accepted	accepted	accepted
98	34407	540	7/13/2017 16:15	SR	7/13/2017 16:20	26.10682	44.40771	0.102	3	401663939.9	26.10682	44.40771	26.10682	44.40771	56	3	1	7	0	-120	663939.9	122	290	51	94	178	44.40818187	26.10470921	176.120521	0.176120521	2.245809962	107.3765988	4917600.074	167.4949	0.4855	out	25	static	Bucharest	accepted	accepted	accepted	accepted
99	34406	358	7/13/2017 16:18	SR	7/13/2017 16:21	26.10401	44.4081	0.105	3	401663985.9	26.10401	44.4081	26.10401	44.4081	66	3	1	7	0	-123	663985.9	123	388	38	85	197	44.40818187	26.10470921	56.43321282	0.056433213	1.751534776	260.6917066	4917600.074	55.7724	0.4855	in	25	static	Bucharest	accepted	accepted	accepted	accepted
100	34407	543	7/13/2017 16:43	NN	7/13/2017 16:45	26.08233	44.40694	0.099	1	401663946.6	26.08233	44.40694	26.08233	44.40694	56	3	1	8	1	-119	663946.6	792	19915	31	78	1460	44.40818187	26.10470921	1787.951942	1.787951942	3.252355841	265.5582584	4917600.074	1783.4378	0.4855	out	26	static	Bucharest	accepted	accepted	accepted	accepted
101	34403	483	7/13/2017 16:43	NN	7/13/2017 16:46	26.11141	44.41633	0.107	1	401663621.3	26.11141	44.41633	26.11141	44.41633	56	3	1	8	0	-122	663621.3	978	11432	83	82	721	44.40818187	26.10470921	1051.016613	1.051016613	3.021609581	30.43163258	4917600.074	543.3583	0.4855	out	26	static	Bucharest	accepted	accepted	accepted	accepted
102	34406	360	7/13/2017 16:44	NN	7/13/2017 16:46	26.11788	44.41271	0.098	1	401663989.7	26.11788	44.41271	26.11788	44.41271	56	3	1	5	0	-123	663989.7	571	5410	60	79	603	44.40818187	26.10470921	1163.496149	1.163496149	3.06576495	64.29935802	4917600.074	1054.1123	0.4855	out	26	static	Bucharest	accepted	accepted	accepted	accepted
103	34418	480	7/13/2017 16:43	NN	7/13/2017 16:46	26.10209	44.41358	0.105	1	401663998.7	26.10209	44.41358	26.10209	44.41358	56	3	1	7	0	-122	663998.7	773	9776	61	82	786	44.40818187	26.10470921	635.0850357	0.635085036	2.80283188	340.8835503	4917600.074	201.972	0.4855	out	26	static	Bucharest	accepted	accepted	accepted	accepted
104	34400	422	7/13/2017 16:44	NN	7/13/2017 16:47	26.11814	44.41627	0.104	1	401663739.2	26.11814	44.41627	26.11814	44.41627	56	3	1	6	0	-123	663739.2	1367	16624	112	81	785	44.40818187	26.10470921	1397.182151	1.397182151	3.145253029	49.86754226	4917600.074	1079.0723	0.4855	out	26	static	Bucharest	accepted	accepted	accepted	accepted
105	34400	0	7/14/2017 9:00	MB	7/14/2017 9:00	26.34646	44.44229	0.107	B	401663734.6	26.34646	44.44229	26.34646	44.44229	0	2	1	1	0	-133	663734.6	53135	208623	13533	85	14381	44.40818187	26.10470921	19620.43138	19.62043138	4.292708552	78.82473608	4917600.074	19279.0713	0.4855	in	27	static	Bucharest	rejected	rejected	rejected	rejected
106	34403	178	7/14/2017 9:00	MB	7/14/2017 9:01	26.04908	44.41069	0.12	A	401663622	26.04908	44.41069	26.04908	44.41069	0	2	1	3	0	-128	663622	8854	142042	551	94	2834	44.40818187	26.10470921	4439.765972	4.439765972	3.647360078	273.6114244	4917600.074	4426.1088	0.4855	in	27	static	Bucharest	accepted	accepted	accepted	accepted
107	34406	242	7/14/2017 8:59	MB	7/14/2017 9:01	26.10074	44.41067	0.118	1	401663991.2	26.10074	44.41067	26.10074	44.41067	50	2	1	5	0	-125	663991.2	1200	10049	143	104	789	44.40818187	26.10470921	419.9974454	0.419997445	2.623246649	311.2673581	4917600.074	313.0033	0.4855	out	27	static	Bucharest	accepted	accepted	accepted	accepted
108	34407	178	7/14/2017 9:00	MB	7/14/2017 9:01	26.12244	44.40827	0.099	0	401663948.7	26.12244	44.40827	26.12244	44.40827	50	2	1	4	0	-125	663948.7	3443	52815	224	96	2275	44.40818187	26.10470921	1412.366099	1.412366099	3.149947285	89.60135461	4917600.074	1411.877	0.4855	out	27	static	Bucharest	accepted	accepted	accepted	accepted
109	34418	305	7/14/2017 8:58	MB	7/14/2017 9:01	26.10836	44.40765	0.102	1	401663994.4	26.10836	44.40765	26.10836	44.40765	50	2	1	5	0	-129	663994.4	638	3503	116	112	501	44.40818187	26.10470921	296.7473541	0.296747354	2.472386855	101.5265553	4917600.074	290.0421	0.4855	in	27	static	Bucharest	accepted	accepted	accepted	accepted
110	34403	240	7/14/2017 9:42	MA	7/14/2017 9:42	26.10242	44.44328	0.116	B	401663533.4	26.10242	44.44328	26.10242	44.44328	8	3	1	2	0	-127	663533.4	924	6389	133	24	2596	44.40818187	26.10470921	3904.381532	3.904381532	3.59155225	357.3331105	4917600.074	139.5186	0.4855	out	28	static	Bucharest	accepted	accepted	accepted	accepted
111	34400	297	7/14/2017 9:41	MA	7/14/2017 9:44	26.1293	44.41404	0.097	1	401663678.6	26.1293	44.41404	26.1293	44.41404	58	3	1	5	0	-124	663678.6	1049	2051	536	36	536	44.40818187	26.10470921	2064.003091	2.064003091	3.314710343	71.55695021	4917600.074	1964.9037	0.4855	out	28	static	Bucharest	accepted	accepted	accepted	accepted
112	34407	240	7/14/2017 9:42	MA	7/14/2017 9:45	26.13785	44.40449	0.096	A	401663927.9	26.13785	44.40449	26.13785	44.40449	8	3	1	3	0	-124	663927.9	761	2414	239	44	981	44.40818187	26.10470921	2671.574367	2.671574367	3.426767268	98.86306732	4917600.074	2634.4385	0.4855	out	28	static	Bucharest	accepted	accepted	accepted	accepted
113	34418	237	7/14/2017 9:42	MA	7/14/2017 9:45	26.09192	44.43168	0.105	A	401663933.2	26.09192	44.43168	26.09192	44.43168	8	3	1	3	0	-123	663933.2	889	2699	293	27	1087	44.40818187	26.10470921	2802.735548	2.802735548	3.447582122	338.7574035	4917600.074	989.3547	0.4855	out	28	static	Bucharest	accepted	accepted	accepted	accepted
114	34406	0	7/14/2017 11:36	NP	7/14/2017 11:36	26.09505	44.39172	0.116	B	401663978.1	26.09505	44.39172	26.09505	44.39172	8	3	1	1	0	-130	663978.1	8658	15460	4849	91	6998	44.40818187	26.10470921	1984.507859	1.984507859	3.297652823	202.7447084	4917600.074	789.2998	0.4855	in	30	static	Bucharest	accepted	accepted	accepted	accepted
115	34400	54	7/14/2017 11:39	NP	7/14/2017 11:39	26.07097	44.40605	0.117	B	401663670.8	26.07097	44.40605	26.07097	44.40605	8	3	1	2	0	-126	663670.8	4982	24907	996	106	3666	44.40818187	26.10470921	2697.941476	2.697941476	3.431032525	264.9453984	4917600.074	2689.0919	0.4855	out	30	static	Bucharest	accepted	accepted	accepted	accepted
116	34403	0	7/14/2017 11:40	NP	7/14/2017 11:40	26.17047	44.44507	0.107	B	401663514.9	26.17047	44.44507	26.17047	44.44507	8	3	1	1	0	-130	663514.9	2202	3905	1241	67	6220	44.40818187	26.10470921	6650.02132	6.65002132	3.822823038	51.85129128	4917600.074	5277.5743	0.4855	out	30	static	Bucharest	accepted	accepted	accepted	accepted
117	34418	66	7/14/2017 11:40	NP	7/14/2017 11:41	26.10289	44.40649	0.102	B	401663914.5	26.10289	44.40649	26.10289	44.40649	8	3	1	2	0	-127	663914.5	1462	10996	194	87	4122	44.40818187	26.10470921	237.3673102	0.23736731	2.375420908	217.5297303	4917600.074	146.9094	0.4855	out	30	static	Bucharest	accepted	accepted	accepted	accepted
118	34400	600	7/14/2017 13:13	NP	7/14/2017 13:16	26.1385	44.40882	0.097	1	401663673.9	26.1385	44.40882	26.1385	44.40882	48	3	1	8	1	-119	663673.9	858	3877	189	89	253	44.40818187	26.10470921	2692.500091	2.692500091	3.430155727	88.48570741	4917600.074	2691.2572	0.4855	out	31	static	Bucharest	accepted	accepted	accepted	accepted
119	34407	480	7/14/2017 13:14	NP	7/14/2017 13:16	26.13628	44.41724	0.103	0	401663917.1	26.13628	44.41724	26.13628	44.41724	48	3	1	7	0	-121	663917.1	1516	5672	405	94	270	44.40818187	26.10470921	2708.525488	2.708525488	3.432732927	68.11649641	4917600.074	2524.3644	0.4855	out	31	static	Bucharest	accepted	accepted	accepted	accepted
120	34403	600	7/14/2017 13:13	NP	7/14/2017 13:17	26.0939	44.399	0.115	1	401663517.7	26.0939	44.399	26.0939	44.399	48	3	1	10	0	-123	663517.7	992	3924	250	83	194	44.40818187	26.10470921	1335.076536	1.335076536	3.125506163	220.0655114	4917600.074	871.9442	0.4855	out	31	static	Bucharest	accepted	accepted	accepted	accepted
121	34406	539	7/14/2017 13:14	NP	7/14/2017 13:17	26.10676	44.41584	0.101	1	401663969	26.10676	44.41584	26.10676	44.41584	48	3	1	9	0	-122	663969	925	5229	163	86	304	44.40818187	26.10470921	866.508629	0.866508629	2.937772892	10.82935082	4917600.074	172.5706	0.4855	out	31	static	Bucharest	accepted	accepted	accepted	accepted
122	34418	362	7/14/2017 13:16	NP	7/14/2017 13:17	26.08243	44.40154	0.115	1	401663922.4	26.08243	44.40154	26.08243	44.40154	58	3	1	4	0	-121	663922.4	518	1417	189	70	306	44.40818187	26.10470921	1922.080787	1.922080787	3.283771638	247.3495669	4917600.074	1782.1972	0.4855	out	31	static	Bucharest	accepted	accepted	accepted	accepted
123	34400	0	7/14/2017 14:15	NK	7/14/2017 14:15	26.09268	44.42833	0.108	B	401663718	26.09268	44.42833	26.09268	44.42833	6	3	1	1	0	-130	663718	13571	20140	9145	78	4432	44.40818187	26.10470921	2435.225231	2.435225231	3.386539135	336.904923	4917600.074	932.9911	0.4855	in	32	static	Bucharest	accepted	accepted	accepted	accepted
124	34418	0	7/14/2017 14:15	NK	7/14/2017 14:15	26.04362	44.43189	0.121	B	401663972.1	26.04362	44.43189	26.04362	44.43189	6	3	1	1	0	-132	663972.1	5110	7680	3399	78	4382	44.40818187	26.10470921	5532.532903	5.532532903	3.742924005	298.5183459	4917600.074	4833.3156	0.4855	out	32	static	Bucharest	accepted	accepted	accepted	accepted
125	34407	0	7/14/2017 14:16	NK	7/14/2017 14:16	26.12177	44.42897	0.113	B	401663941.1	26.12177	44.42897	26.12177	44.42897	6	3	1	1	0	-130	663941.1	22371	31659	15807	77	4476	44.40818187	26.10470921	2679.956168	2.679956168	3.428127691	30.3780025	4917600.074	1383.1985	0.4855	in	32	static	Bucharest	accepted	accepted	accepted	accepted
126	34418	0	7/14/2017 14:57	NN	7/14/2017 14:57	26.06766	44.41272	0.119	B	401663924.5	26.06766	44.41272	26.06766	44.41272	8	3	1	1	0	-130	663924.5	5564	8289	3734	80	5842	44.40818187	26.10470921	2993.790076	2.993790076	3.476221344	279.7299239	4917600.074	2944.2152	0.4855	in	33	static	Bucharest	accepted	accepted	accepted	accepted
127	34400	0	7/14/2017 14:58	NN	7/14/2017 14:58	26.12125	44.42332	0.109	B	401663676.3	26.12125	44.42332	26.12125	44.42332	8	3	1	1	0	-130	663676.3	17100	24810	11785	78	6032	44.40818187	26.10470921	2136.614087	2.136614087	3.329726087	37.97074448	4917600.074	1335.0713	0.4855	in	33	static	Bucharest	accepted	accepted	accepted	accepted
128	34403	416	7/14/2017 15:45	SR	7/14/2017 15:48	26.09424	44.40962	0.118	3	401663633.9	26.09424	44.40962	26.09424	44.40962	56	3	1	6	0	-129	663633.9	246	357	169	65	241	44.40818187	26.10470921	849.0811556	0.849081156	2.928949202	280.8847449	4917600.074	831.8188	0.4855	out	34	static	Bucharest	accepted	accepted	accepted	accepted
129	34418	480	7/14/2017 15:44	SR	7/14/2017 15:48	26.09531	44.40865	0.118	3	401664009.6	26.09531	44.40865	26.09531	44.40865	55	3	1	6	0	-127	664009.6	235	318	173	51	244	44.40818187	26.10470921	750.4892239	0.750489224	2.875344461	273.9881586	4917600.074	747.8152	0.4855	out	34	static	Bucharest	accepted	accepted	accepted	accepted
130	34400	480	7/14/2017 15:48	NK	7/14/2017 15:49	26.04787	44.39851	0.116	0	401663752.6	26.04787	44.39851	26.04787	44.39851	40	3	1	7	0	-121	663752.6	2803	61524	127	78	1139	44.40818187	26.10470921	4653.662126	4.653662126	3.667794849	256.6030152	4917600.074	4538.1809	0.4855	out	35	static	Bucharest	accepted	accepted	rejected	accepted
131	34406	307	7/14/2017 15:48	NK	7/14/2017 15:49	26.11788	44.41126	0.102	1	401663996.1	26.11788	44.41126	26.11788	44.41126	58	3	1	6	0	-122	663996.1	930	50258	17	78	2603	44.40818187	26.10470921	1103.433998	1.103433998	3.042746361	71.88391639	4917600.074	1052.3768	0.4855	out	35	static	Bucharest	accepted	accepted	accepted	accepted
132	34407	422	7/14/2017 15:48	NK	7/14/2017 15:49	26.08477	44.40565	0.116	1	401663957.5	26.08477	44.40565	26.08477	44.40565	57	3	1	7	0	-121	663957.5	1319	43923	39	78	1737	44.40818187	26.10470921	1613.00305	1.61300305	3.207635189	259.9211821	4917600.074	1590.7562	0.4855	out	35	static	Bucharest	rejected	accepted	accepted	accepted
133	34418	536	7/14/2017 15:48	NK	7/14/2017 15:49	26.09395	44.40684	0.122	1	401664011	26.09395	44.40684	26.09395	44.40684	46	3	1	7	0	-121	664011	668	4090	109	79	309	44.40818187	26.10470921	869.9014272	0.869901427	2.939470043	260.0969779	4917600.074	858.3261	0.4855	in	35	static	Bucharest	accepted	accepted	accepted	accepted
134	34400	58	7/14/2017 15:48	SR	7/14/2017 15:49	26.03	44.37126	0.111	B	401663717.6	26.03	44.37126	26.03	44.37126	6	3	1	2	0	-128	663717.6	2025	17034	240	62	4310	44.40818187	26.10470921	7229.671859	7.229671859	3.859118586	235.3327182	4917600.074	5997.1191	0.4855	out	34	static	Bucharest	rejected	accepted	accepted	accepted
135	34407	474	7/14/2017 15:44	SR	7/14/2017 15:49	26.10076	44.40857	0.114	3	401663957.7	26.10076	44.40857	26.10076	44.40857	56	2	1	7	0	-123	663957.7	152	297	77	79	179	44.40818187	26.10470921	317.5132522	0.317513252	2.501761856	277.8333655	4917600.074	313.9729	0.4855	out	34	static	Bucharest	accepted	accepted	accepted	accepted
136	34403	414	7/14/2017 15:49	NK	7/14/2017 15:50	26.09113	44.40725	0.121	1	401663635.2	26.09113	44.40725	26.09113	44.40725	56	3	1	6	0	-121	663635.2	1237	13075	117	78	618	44.40818187	26.10470921	1086.595951	1.086595951	3.036068082	264.5128789	4917600.074	1082.3615	0.4855	out	35	static	Bucharest	accepted	accepted	accepted	accepted
137	34406	363	7/14/2017 15:47	SR	7/14/2017 15:50	26.10346	44.40868	0.107	3	401663996.6	26.10346	44.40868	26.10346	44.40868	56	2	1	5	0	-125	663996.6	164	443	60	74	311	44.40818187	26.10470921	113.8640549	0.113864055	2.056386646	299.1699391	4917600.074	98.8595	0.4855	out	34	static	Bucharest	accepted	accepted	accepted	accepted
138	34400	540	7/14/2017 16:31	NN	7/14/2017 16:31	26.08728	44.40543	0.117	1	401663767.8	26.08728	44.40543	26.08728	44.40543	57	2	1	10	0	-121	663767.8	591	7153	48	77	551	44.40818187	26.10470921	1421.620374	1.421620374	3.152783639	257.5373075	4917600.074	1391.1671	0.4855	in	37	static	Bucharest	accepted	accepted	accepted	accepted
139	34407	482	7/14/2017 16:31	NN	7/14/2017 16:31	26.09682	44.40649	0.117	2	401663964.6	26.09682	44.40649	26.09682	44.40649	58	3	1	8	0	-121	663964.6	290	3504	24	78	659	44.40818187	26.10470921	655.9374793	0.655937479	2.816862447	253.2905479	4917600.074	630.2327	0.4855	out	37	static	Bucharest	accepted	accepted	accepted	accepted
140	34418	474	7/14/2017 16:31	NN	7/14/2017 16:31	26.09556	44.40679	0.119	2	401664021.3	26.09556	44.40679	26.09556	44.40679	57	2	1	7	0	-123	664021.3	445	7241	27	78	887	44.40818187	26.10470921	745.0133544	0.745013354	2.872164058	257.9782355	4917600.074	730.192	0.4855	in	37	static	Bucharest	accepted	accepted	accepted	accepted
141	34406	421	7/14/2017 16:32	NN	7/14/2017 16:32	26.10323	44.40786	0.106	2	401663999.8	26.10323	44.40786	26.10323	44.40786	58	3	1	8	0	-123	663999.8	256	3256	20	77	632	44.40818187	26.10470921	123.1345862	0.123134586	2.090380055	253.0594597	4917600.074	118.1702	0.4855	in	37	static	Bucharest	accepted	accepted	accepted	accepted
142	34403	482	7/14/2017 16:32	NN	7/14/2017 16:34	26.10429	44.40894	0.119	2	401663652.1	26.10429	44.40894	26.10429	44.40894	57	2	1	7	0	-123	663652.1	320	2542	40	75	832	44.40818187	26.10470921	90.61998738	0.090619987	1.957223997	338.4453973	4917600.074	32.4573	0.4855	out	37	static	Bucharest	accepted	accepted	accepted	accepted
143	34400	481	7/14/2017 17:24	SR	7/14/2017 17:27	26.10163	44.40796	0.109	3	401663776.5	26.10163	44.40796	26.10163	44.40796	58	2	1	8	1	-119	663776.5	129	256	65	107	161	44.40818187	26.10470921	246.5086808	0.246508681	2.391832218	264.2404322	4917600.074	245.4452	0.4855	out	38	static	Bucharest	accepted	accepted	accepted	accepted
144	34403	414	7/14/2017 17:25	SR	7/14/2017 17:27	26.10642	44.40776	0.103	3	401663662.6	26.10642	44.40776	26.10642	44.40776	58	2	1	6	0	-121	663662.6	125	210	73	120	198	44.40818187	26.10470921	144.1100027	0.144110003	2.158694126	109.0440515	4917600.074	135.7062	0.4855	out	38	static	Bucharest	accepted	accepted	accepted	accepted
145	34407	362	7/14/2017 17:26	SR	7/14/2017 17:27	26.1068	44.40898	0.102	3	401663968.1	26.1068	44.40898	26.1068	44.40898	58	2	1	5	0	-124	663968.1	138	450	42	114	261	44.40818187	26.10470921	188.6821231	0.188682123	2.275730754	61.88133217	4917600.074	167.4414	0.4855	out	38	static	Bucharest	accepted	accepted	accepted	accepted
146	34418	423	7/14/2017 17:25	SR	7/14/2017 17:27	26.10698	44.40769	0.102	3	401664026.4	26.10698	44.40769	26.10698	44.40769	58	2	1	6	0	-120	664026.4	134	359	49	123	242	44.40818187	26.10470921	188.9564142	0.188956414	2.276361639	106.8679429	4917600.074	180.2104	0.4855	out	38	static	Bucharest	accepted	accepted	accepted	accepted
147	34406	300	7/14/2017 17:27	SR	7/14/2017 17:29	26.10681	44.40855	0.101	3	401663999.9	26.10681	44.40855	26.10681	44.40855	58	2	1	6	0	-122	663999.9	147	517	41	116	296	44.40818187	26.10470921	172.2638104	0.17226381	2.236194049	76.21756129	4917600.074	167.7165	0.4855	out	38	static	Bucharest	accepted	accepted	accepted	accepted
148	34403	0	7/14/2017 17:32	NK	7/14/2017 17:32	26.10696	44.40778	0.102	B	401663663.1	26.10696	44.40778	26.10696	44.40778	6	3	1	1	0	-135	663663.1	479	675	339	90	1325	44.40818187	26.10470921	184.7633476	0.184763348	2.266615822	104.03265	4917600.074	178.7269	0.4855	in	39	static	Bucharest	accepted	accepted	accepted	accepted
149	34406	0	7/14/2017 17:32	NK	7/14/2017 17:32	26.10677	44.40855	0.102	B	401664000	26.10677	44.40855	26.10677	44.40855	6	3	1	1	0	-137	664000	406	582	282	93	1112	44.40818187	26.10470921	169.1704783	0.169170478	2.228324577	75.96052955	4917600.074	164.5317	0.4855	in	39	static	Bucharest	accepted	accepted	accepted	accepted
150	34407	0	7/14/2017 17:34	NK	7/14/2017 17:34	26.10689	44.40895	0.101	B	401663968.3	26.10689	44.40895	26.10689	44.40895	6	3	1	1	0	-129	663968.3	588	848	407	91	1640	44.40818187	26.10470921	193.545717	0.193545717	2.286783565	63.75398565	4917600.074	174.571	0.4855	in	39	static	Bucharest	accepted	accepted	accepted	accepted
151	34418	126	7/15/2017 11:28	NP	7/15/2017 11:28	26.25619	44.41017	0.086	A	401663992	26.25619	44.41017	26.25619	44.41017	0	3	1	3	0	-128	663992	1092	9333	127	93	3072	44.40818187	26.10470921	12067.90863	12.06790863	4.081632013	88.94744818	4917600.074	12063.2999	0.4855	out	40	static	Bucharest	accepted	accepted	accepted	accepted
152	34400	62	7/15/2017 11:29	NP	7/15/2017 11:30	26.37049	44.42164	0.102	B	401663745.5	26.37049	44.42164	26.37049	44.42164	0	3	1	2	0	-126	663745.5	3015	30783	295	84	7199	44.40818187	26.10470921	21220.89893	21.22089893	4.326763777	85.94507408	4917600.074	21173.645	0.4855	out	40	static	Bucharest	rejected	rejected	accepted	accepted
153	34406	595	7/15/2017 13:01	NP	7/15/2017 13:04	26.08062	44.4063	0.1	1	401663984.7	26.08062	44.4063	26.08062	44.4063	50	3	1	9	0	-122	663984.7	1106	26718	45	78	1391	44.40818187	26.10470921	1930.200198	1.930200198	3.285602356	263.7592673	4917600.074	1920.3937	0.4855	out	41	static	Bucharest	accepted	accepted	accepted	accepted
154	34400	427	7/15/2017 13:02	NP	7/15/2017 13:05	26.09341	44.41707	0.107	0	401663714.9	26.09341	44.41707	26.09341	44.41707	48	3	1	7	0	-121	663714.9	2337	29034	188	82	727	44.40818187	26.10470921	1336.184055	1.336184055	3.125866285	317.757681	4917600.074	888.7397	0.4855	out	41	static	Bucharest	accepted	accepted	accepted	accepted
155	34403	599	7/15/2017 13:02	NP	7/15/2017 13:05	26.26283	44.43948	0.098	0	401663602.9	26.26283	44.43948	26.26283	44.43948	40	3	1	9	0	-126	663602.9	4020	31979	505	78	423	44.40818187	26.10470921	13063.10943	13.06310943	4.116046565	74.50908699	4917600.074	12621.2974	0.4855	out	41	static	Bucharest	accepted	accepted	accepted	accepted
156	34407	482	7/15/2017 13:02	NP	7/15/2017 13:05	26.10316	44.41225	0.104	1	401663939.8	26.10316	44.41225	26.10316	44.41225	50	3	1	9	0	-122	663939.8	1163	18675	72	81	782	44.40818187	26.10470921	468.5909547	0.468590955	2.670793901	344.7817905	4917600.074	118.4021	0.4855	out	41	static	Bucharest	accepted	accepted	accepted	accepted
157	34418	601	7/15/2017 13:01	NP	7/15/2017 13:05	26.11311	44.41707	0.11	1	401663984.7	26.11311	44.41707	26.11311	44.41707	48	3	1	11	0	-122	663984.7	1282	16975	96	81	596	44.40818187	26.10470921	1192.963354	1.192963354	3.076627103	34.02533605	4917600.074	679.5885	0.4855	out	41	static	Bucharest	accepted	accepted	accepted	accepted
158	34406	176	7/15/2017 15:16	SR	7/15/2017 15:18	26.10478	44.40636	0.102	A	401663999	26.10478	44.40636	26.10478	44.40636	8	2	1	3	0	-131	663999	3897	21458	707	50	2126	44.40818187	26.10470921	202.5250662	0.202525066	2.306478783	178.4099993	4917600.074	3.4238	0.4855	in	42	static	Bucharest	accepted	accepted	accepted	accepted
159	34403	59	7/15/2017 15:18	SR	7/15/2017 15:19	26.17682	44.42491	0.105	B	401663676.6	26.17682	44.42491	26.17682	44.42491	6	2	1	2	0	-132	663676.6	37813	199755	7157	76	4594	44.40818187	26.10470921	6036.441632	6.036441632	3.780781006	72.00743015	4917600.074	5760.3343	0.4855	in	42	static	Bucharest	accepted	accepted	accepted	accepted
160	34407	60	7/15/2017 15:18	SR	7/15/2017 15:19	26.11121	44.4051	0.111	B	401663965.3	26.11121	44.4051	26.11121	44.4051	8	2	1	2	0	-130	663965.3	10273	54940	1920	74	4544	44.40818187	26.10470921	620.825775	0.620825775	2.792969739	123.5685847	4917600.074	513.8939	0.4855	in	42	static	Bucharest	accepted	accepted	accepted	accepted
161	34407	240	7/15/2017 15:23	NK	7/15/2017 15:25	26.10727	44.40973	0.102	2	401663965	26.10727	44.40973	26.10727	44.40973	56	3	1	5	0	-120	663965	446	5694	34	82	1210	44.40818187	26.10470921	266.8327174	0.266832717	2.426239079	49.75941376	4917600.074	205.7719	0.4855	out	43	static	Bucharest	accepted	accepted	accepted	accepted
162	34418	478	7/15/2017 15:23	NK	7/15/2017 15:25	26.10409	44.40817	0.105	3	401664026.5	26.10409	44.40817	26.10409	44.40817	57	2	1	7	0	-121	664026.5	152	402	57	76	180	44.40818187	26.10470921	49.34036144	0.049340361	1.693202327	268.4628854	4917600.074	49.3175	0.4855	in	43	static	Bucharest	accepted	accepted	accepted	accepted
163	34400	478	7/15/2017 15:24	NK	7/15/2017 15:26	26.10778	44.40876	0.098	3	401663776.4	26.10778	44.40876	26.10778	44.40876	56	2	1	8	1	-119	663776.4	144	400	51	76	175	44.40818187	26.10470921	252.8959357	0.252895936	2.40294185	75.23576546	4917600.074	245.2042	0.4855	out	43	static	Bucharest	accepted	accepted	accepted	accepted
164	34403	482	7/15/2017 15:24	NK	7/15/2017 15:26	26.10339	44.4082	0.106	3	401663662.6	26.10339	44.4082	26.10339	44.4082	56	3	1	7	0	-124	663662.6	163	491	53	73	199	44.40818187	26.10470921	105.1000093	0.105100009	2.021602754	271.102118	4917600.074	105.0169	0.4855	out	43	static	Bucharest	rejected	accepted	rejected	accepted
165	34406	482	7/15/2017 15:23	NK	7/15/2017 15:26	26.10102	44.40775	0.109	3	401663999.9	26.10102	44.40775	26.10102	44.40775	56	3	1	7	1	-119	663999.9	144	360	57	79	183	44.40818187	26.10470921	297.7551281	0.297755128	2.47385925	260.6937869	4917600.074	294.2713	0.4855	out	43	static	Bucharest	accepted	accepted	accepted	accepted
166	34406	544	7/15/2017 16:19	NN	7/15/2017 16:22	26.1026	44.40832	0.108	3	401664000.9	26.1026	44.40832	26.1026	44.40832	58	3	1	8	0	-121	664000.9	185	419	81	77	245	44.40818187	26.10470921	168.7070757	0.168707076	2.227133298	275.2378644	4917600.074	167.7726	0.4855	out	44	static	Bucharest	accepted	accepted	accepted	accepted
167	34407	360	7/15/2017 16:19	NN	7/15/2017 16:22	26.10728	44.40966	0.101	3	401663967.8	26.10728	44.40966	26.10728	44.40966	58	3	1	7	0	-123	663967.8	194	1331	28	73	371	44.40818187	26.10470921	262.5064059	0.262506406	2.419139906	51.17039754	4917600.074	206.4834	0.4855	out	44	static	Bucharest	accepted	accepted	accepted	accepted
168	34400	540	7/15/2017 16:19	NN	7/15/2017 16:23	26.10306	44.4077	0.105	3	401663776	26.10306	44.4077	26.10306	44.4077	58	3	1	8	0	-120	663776	160	671	38	67	289	44.40818187	26.10470921	141.8606784	0.141860678	2.151862032	247.755256	4917600.074	131.9008	0.4855	in	44	static	Bucharest	accepted	accepted	accepted	accepted
169	34403	543	7/15/2017 16:20	NN	7/15/2017 16:23	26.101	44.40682	0.104	3	401663666	26.101	44.40682	26.101	44.40682	58	3	1	8	1	-118	663666	162	588	44	67	278	44.40818187	26.10470921	331.9585797	0.33195858	2.521083898	242.7989188	4917600.074	296.9981	0.4855	out	44	static	Bucharest	accepted	accepted	accepted	accepted
170	34418	483	7/15/2017 16:19	NN	7/15/2017 16:23	26.10476	44.40821	0.104	3	401664028.2	26.10476	44.40821	26.10476	44.40821	68	3	1	7	1	-119	664028.2	149	591	37	76	238	44.40818187	26.10470921	5.112523667	0.005112524	0.708635331	52.2137731	4917600.074	4.0782	0.4855	in	44	static	Bucharest	accepted	accepted	accepted	accepted
171	34400	541	7/15/2017 16:52	SR	7/15/2017 16:53	26.10471	44.40901	0.105	3	401663776.6	26.10471	44.40901	26.10471	44.40901	58	3	1	7	1	-118	663776.6	232	853	63	101	550	44.40818187	26.10470921	92.02201088	0.092022011	1.963891719	0.039045676	4917600.074	1.0688	0.4855	out	45	static	Bucharest	accepted	accepted	accepted	accepted
172	34403	478	7/15/2017 16:53	SR	7/15/2017 16:55	26.10898	44.40751	0.103	3	401663666.9	26.10898	44.40751	26.10898	44.40751	58	3	1	9	1	-119	663666.9	176	1603	19	101	406	44.40818187	26.10470921	348.284607	0.348284607	2.541934281	102.4192442	4917600.074	339.2394	0.4855	in	45	static	Bucharest	accepted	accepted	accepted	accepted
173	34406	481	7/15/2017 16:52	SR	7/15/2017 16:55	26.10834	44.40768	0.102	3	401664001.2	26.10834	44.40768	26.10834	44.40768	58	3	1	8	0	-121	664001.2	219	2148	22	101	444	44.40818187	26.10470921	294.5369379	0.294536938	2.469139767	100.950957	4917600.074	288.4859	0.4855	in	45	static	Bucharest	accepted	accepted	accepted	accepted
174	34418	480	7/15/2017 16:54	SR	7/15/2017 16:55	26.10847	44.40802	0.1	3	401664029	26.10847	44.40802	26.10847	44.40802	58	3	1	6	1	-118	664029	214	1361	33	99	532	44.40818187	26.10470921	300.1029333	0.300102933	2.47727024	93.44794029	4917600.074	299.2482	0.4855	out	45	static	Bucharest	accepted	accepted	accepted	accepted
175	34407	361	7/15/2017 16:55	SR	7/15/2017 16:56	26.10663	44.40778	0.102	3	401663968.6	26.10663	44.40778	26.10663	44.40778	68	3	1	6	0	-120	663968.6	224	2576	19	103	564	44.40818187	26.10470921	159.3833198	0.15938332	2.202442869	106.3238825	4917600.074	152.4513	0.4855	in	45	static	Bucharest	accepted	accepted	accepted	accepted
176	34407	242	7/15/2017 17:05	NK	7/15/2017 17:07	26.10396	44.40891	0.106	3	401663967.7	26.10396	44.40891	26.10396	44.40891	66	2	1	5	0	-124	663967.7	224	629	80	122	567	44.40818187	26.10470921	100.5376336	0.100537634	2.002328659	323.6822573	4917600.074	58.7689	0.4855	in	46	static	Bucharest	accepted	accepted	accepted	accepted
177	34418	307	7/15/2017 17:04	NK	7/15/2017 17:07	26.10418	44.40852	0.105	3	401664028.4	26.10418	44.40852	26.10418	44.40852	56	2	1	5	0	-126	664028.4	216	744	62	117	524	44.40818187	26.10470921	56.46832856	0.056468329	1.751804933	311.8094652	4917600.074	41.7261	0.4855	in	46	static	Bucharest	accepted	accepted	accepted	accepted
178	34403	239	7/15/2017 17:06	NK	7/15/2017 17:08	26.10765	44.4076	0.102	2	401663668.2	26.10765	44.4076	26.10765	44.4076	56	2	1	4	0	-127	663668.2	360	1001	129	121	607	44.40818187	26.10470921	243.0073207	0.243007321	2.385619357	105.481209	4917600.074	233.449	0.4855	out	46	static	Bucharest	accepted	accepted	accepted	accepted
179	34406	178	7/15/2017 17:07	NK	7/15/2017 17:08	26.10042	44.4099	0.117	2	401663999.1	26.10042	44.4099	26.10042	44.4099	56	2	1	4	0	-125	663999.1	306	777	120	139	817	44.40818187	26.10470921	391.374555	0.391374555	2.592592587	299.281018	4917600.074	339.4212	0.4855	out	46	static	Bucharest	accepted	accepted	accepted	accepted
180	34400	300	7/15/2017 17:06	NK	7/15/2017 17:11	26.10501	44.4085	0.104	3	401663778.3	26.10501	44.4085	26.10501	44.4085	66	2	1	4	0	-124	663778.3	174	200	151	33	402	44.40818187	26.10470921	42.70492697	0.042704927	1.630477984	34.03640226	4917600.074	24.336	0.4855	in	46	static	Bucharest	accepted	accepted	accepted	accepted
181	34400	120	7/15/2017 17:28	MA	7/15/2017 17:29	26.10948	44.40848	0.099	A	401663778.8	26.10948	44.40848	26.10948	44.40848	6	3	1	3	0	-125	663778.8	792	4200	149	95	2223	44.40818187	26.10470921	381.4541237	0.381454124	2.581442314	85.00068931	4917600.074	380.2231	0.4855	in	47	static	Bucharest	accepted	accepted	accepted	accepted
182	34418	0	7/15/2017 17:30	MA	7/15/2017 17:30	26.10341	44.40789	0.105	B	401664028.7	26.10341	44.40789	26.10341	44.40789	8	2	1	1	0	-124	664028.7	1248	1759	884	83	3518	44.40818187	26.10470921	108.4510025	0.108451003	2.035233571	252.543017	4917600.074	103.8015	0.4855	in	47	static	Bucharest	accepted	accepted	accepted	accepted
183	34403	0	7/15/2017 17:31	MA	7/15/2017 17:31	26.1081	44.4071	0.104	B	401663668.4	26.1081	44.4071	26.1081	44.4071	8	2	1	1	0	-129	663668.4	1276	1747	931	85	3598	44.40818187	26.10470921	295.6395148	0.295639515	2.470762481	114.0668437	4917600.074	268.6745	0.4855	in	47	static	Bucharest	accepted	accepted	accepted	accepted
184	34400	120	7/15/2017 18:04	NN	7/15/2017 18:05	26.10552	44.40872	0.104	B	401663778.3	26.10552	44.40872	26.10552	44.40872	8	3	1	2	0	-125	663778.3	936	3892	225	153	2633	44.40818187	26.10470921	88.01481293	0.088014813	1.94455577	47.10526754	4917600.074	65.2103	0.4855	in	48	static	Bucharest	accepted	accepted	accepted	accepted
185	34403	0	7/15/2017 18:05	NN	7/15/2017 18:05	26.10815	44.40825	0.098	B	401663670	26.10815	44.40825	26.10815	44.40825	8	3	1	1	0	-129	663670	1704	2657	1093	89	4813	44.40818187	26.10470921	274.1780115	0.274178012	2.438032622	88.41230514	4917600.074	274.0472	0.4855	in	48	static	Bucharest	accepted	accepted	accepted	accepted
186	34406	0	7/15/2017 18:05	NN	7/15/2017 18:05	26.10142	44.40874	0.114	B	401663998.8	26.10142	44.40874	26.10142	44.40874	8	3	1	1	0	-129	663998.8	1556	2560	945	88	4391	44.40818187	26.10470921	269.2388867	0.269238887	2.430137786	283.3619192	4917600.074	261.2151	0.4855	in	48	static	Bucharest	accepted	accepted	accepted	accepted
187	34407	180	7/15/2017 18:04	NN	7/15/2017 18:05	26.11006	44.40549	0.112	A	401663969.5	26.11006	44.40549	26.11006	44.40549	8	3	1	3	0	-128	663969.5	502	1889	133	133	1390	44.40818187	26.10470921	520.7106063	0.520710606	2.716596424	125.1535343	4917600.074	422.7939	0.4855	out	48	static	Bucharest	accepted	accepted	accepted	accepted
188	34406	0	7/15/2017 18:33	SR	7/15/2017 18:33	26.10073	44.4088	0.115	B	401663999.1	26.10073	44.4088	26.10073	44.4088	6	3	1	1	0	-135	663999.1	1734	3149	954	100	4895	44.40818187	26.10470921	324.3164191	0.324316419	2.510968936	282.2680112	4917600.074	316.081	0.4855	in	49	static	Bucharest	accepted	accepted	accepted	accepted
189	34407	481	7/15/2017 19:01	MA	7/15/2017 19:01	26.11962	44.4103	0.1	1	401663966.4	26.11962	44.4103	26.11962	44.4103	58	3	1	9	3	-114	663966.4	1331	53327	33	78	1765	44.40818187	26.10470921	1210.783806	1.210783806	3.083066604	78.75320172	4917600.074	1189.7663	0.4855	out	50	static	Bucharest	accepted	accepted	accepted	accepted
190	34400	539	7/15/2017 19:02	MA	7/15/2017 19:03	26.08766	44.4047	0.117	1	401663781.9	26.08766	44.4047	26.08766	44.4047	58	3	1	8	2	-112	663781.9	1025	41560	25	78	1829	44.40818187	26.10470921	1412.120733	1.412120733	3.149871829	254.0462898	4917600.074	1361.8126	0.4855	out	50	static	Bucharest	accepted	accepted	accepted	accepted
191	34406	420	7/15/2017 19:02	MA	7/15/2017 19:03	26.1156	44.40908	0.1	0	401663997	26.1156	44.40908	26.1156	44.40908	58	3	1	5	1	-116	663997	1971	89482	43	78	2553	44.40818187	26.10470921	873.2132265	0.873213227	2.941120305	83.41489445	4917600.074	868.231	0.4855	out	50	static	Bucharest	accepted	accepted	accepted	accepted
192	34418	482	7/15/2017 19:02	MA	7/15/2017 19:03	26.10846	44.40797	0.1	1	401664027.7	26.10846	44.40797	26.10846	44.40797	58	3	1	6	3	-115	664027.7	889	28444	27	78	2499	44.40818187	26.10470921	299.6931628	0.299693163	2.476676835	94.52106761	4917600.074	298.3915	0.4855	out	50	static	Bucharest	accepted	accepted	accepted	accepted
193	34403	304	7/15/2017 19:04	MA	7/15/2017 19:04	26.10758	44.40926	0.1	1	401663670.6	26.10758	44.40926	26.10758	44.40926	58	3	1	4	2	-118	663670.6	1267	29084	55	77	2578	44.40818187	26.10470921	258.1508404	0.25815084	2.411873543	62.26850582	4917600.074	229.8852	0.4855	out	50	static	Bucharest	accepted	accepted	accepted	accepted
194	34418	0	7/15/2017 20:48	MA	7/15/2017 20:48	26.09966	44.40956	0.116	B	401664029.3	26.09966	44.40956	26.09966	44.40956	8	2	1	1	0	-127	664029.3	2184	4391	1086	89	6171	44.40818187	26.10470921	430.3547526	0.430354753	2.633826603	290.9105347	4917600.074	400.348	0.4855	in	51	static	Bucharest	accepted	accepted	accepted	accepted
195	34400	62	7/16/2017 11:17	NP	7/16/2017 11:17	26.07938	44.4249	0.119	B	401663769.4	26.07938	44.4249	26.07938	44.4249	0	2	1	2	0	-132	663769.4	2741	17582	427	105	5757	44.40818187	26.10470921	2742.373175	2.742373175	3.438126552	312.7399898	4917600.074	1995.8941	0.4855	out	52	static	Bucharest	accepted	accepted	accepted	accepted
196	34403	0	7/16/2017 11:19	NP	7/16/2017 11:19	26.09429	44.40915	0.118	B	401663670.1	26.09429	44.40915	26.09429	44.40915	0	2	1	1	0	-133	663670.1	5354	10760	2663	43	15142	44.40818187	26.10470921	836.8711367	0.836871137	2.92265859	277.4108638	4917600.074	828.4153	0.4855	in	52	static	Bucharest	accepted	accepted	accepted	accepted
197	34406	536	7/16/2017 12:51	NP	7/16/2017 12:53	26.02176	44.38878	0.115	0	401663999.9	26.02176	44.38878	26.02176	44.38878	50	2	1	5	0	-125	663999.9	3305	109224	100	76	2669	44.40818187	26.10470921	6951.140917	6.951140917	3.842056093	251.8732789	4917600.074	6630.3817	0.4855	out	53	static	Bucharest	accepted	accepted	accepted	accepted
198	34407	481	7/16/2017 12:50	NP	7/16/2017 12:53	26.12247	44.413	0.116	1	401663971.4	26.12247	44.413	26.12247	44.413	50	2	1	8	0	-120	663971.4	1079	53407	21	78	2439	44.40818187	26.10470921	1512.587467	1.512587467	3.179720498	69.20522506	4917600.074	1419.8972	0.4855	out	53	static	Bucharest	accepted	accepted	accepted	accepted
199	34400	539	7/16/2017 12:51	NP	7/16/2017 12:54	26.10261	44.4082	0.108	1	401663780	26.10261	44.4082	26.10261	44.4082	58	3	1	10	1	-118	663780	571	11547	28	78	930	44.40818187	26.10470921	167.2231592	0.167223159	2.223296424	270.6926576	4917600.074	167.1225	0.4855	out	53	static	Bucharest	accepted	accepted	accepted	accepted
200	34403	543	7/16/2017 12:51	NP	7/16/2017 12:54	26.11095	44.41004	0.12	1	401663672.2	26.11095	44.41004	26.11095	44.41004	58	3	1	8	0	-121	663672.2	556	12840	24	77	1540	44.40818187	26.10470921	538.2735584	0.538273558	2.731003047	67.3740557	4917600.074	499.1494	0.4855	out	53	static	Bucharest	accepted	accepted	accepted	accepted
201	34418	546	7/16/2017 12:51	NP	7/16/2017 12:54	26.11219	44.41062	0.121	1	401664030.3	26.11219	44.41062	26.11219	44.41062	50	3	1	6	0	-124	664030.3	616	19969	19	77	1713	44.40818187	26.10470921	654.5648942	0.654564894	2.815952709	65.47562129	4917600.074	598.577	0.4855	out	53	static	Bucharest	accepted	accepted	accepted	accepted
202	34407	0	7/16/2017 14:35	NP	7/16/2017 14:35	26.08715	44.40056	0.115	B	401663967.1	26.08715	44.40056	26.08715	44.40056	8	2	1	1	0	-137	663967.1	4484	7644	2630	81	5930	44.40818187	26.10470921	1635.18618	1.63518618	3.213567208	238.7179763	4917600.074	1407.5494	0.4855	in	54	static	Bucharest	accepted	accepted	accepted	accepted
203	34400	0	7/16/2017 14:37	NP	7/16/2017 14:37	26.09128	44.40692	0.121	B	401663783.5	26.09128	44.40692	26.09128	44.40692	8	2	1	1	0	-130	663783.5	3220	5864	1767	87	5717	44.40818187	26.10470921	1078.85645	1.07885645	3.032963662	262.5067327	4917600.074	1070.8247	0.4855	in	54	static	Bucharest	accepted	accepted	accepted	accepted
204	34403	0	7/16/2017 14:37	NP	7/16/2017 14:37	26.09275	44.40811	0.12	B	401663674.5	26.09275	44.40811	26.09275	44.40811	8	2	1	1	0	-134	663674.5	2767	5083	1506	88	5749	44.40818187	26.10470921	952.636252	0.952636252	2.978927104	269.5180163	4917600.074	952.3122	0.4855	in	54	static	Bucharest	accepted	accepted	accepted	accepted
205	34406	67	7/16/2017 14:36	NP	7/16/2017 14:37	26.10818	44.4061	0.109	B	401663992.3	26.10818	44.4061	26.10818	44.4061	8	2	1	2	0	-134	663992.3	3415	10092	1155	141	3758	44.40818187	26.10470921	360.4883089	0.360488309	2.556891185	130.0181335	4917600.074	273.8346	0.4855	in	54	static	Bucharest	accepted	accepted	accepted	accepted
206	34418	0	7/16/2017 14:37	NP	7/16/2017 14:37	26.08802	44.40286	0.116	B	401664027.7	26.08802	44.40286	26.08802	44.40286	8	2	1	1	0	-133	664027.7	6149	11598	3260	87	5850	44.40818187	26.10470921	1455.022889	1.455022889	3.162869825	245.9459967	4917600.074	1335.4232	0.4855	in	54	static	Bucharest	accepted	accepted	accepted	accepted
207	34406	360	7/16/2017 14:59	NK	7/16/2017 15:01	26.11012	44.41015	0.102	A	401663990.6	26.11012	44.41015	26.11012	44.41015	6	3	1	3	0	-124	663990.6	452	2937	69	30	1232	44.40818187	26.10470921	483.2986971	0.483298697	2.684215624	63.01549222	4917600.074	433.1975	0.4855	out	55	static	Bucharest	accepted	accepted	accepted	accepted
208	34407	184	7/16/2017 14:59	NK	7/16/2017 15:01	26.10842	44.40868	0.096	1	401663965.9	26.10842	44.40868	26.10842	44.40868	56	3	1	4	0	-120	663965.9	645	7003	59	76	1793	44.40818187	26.10470921	300.7172124	0.300717212	2.478158287	79.35757175	4917600.074	296.0654	0.4855	in	55	static	Bucharest	accepted	accepted	accepted	accepted
209	34403	421	7/16/2017 14:59	NK	7/16/2017 15:03	26.10695	44.40971	0.102	3	401663675.6	26.10695	44.40971	26.10695	44.40971	56	3	1	5	0	-127	663675.6	152	195	117	32	263	44.40818187	26.10470921	246.3563394	0.246356339	2.391563742	46.32936554	4917600.074	180.2691	0.4855	out	55	static	Bucharest	accepted	accepted	accepted	accepted
210	34400	363	7/16/2017 15:00	NK	7/16/2017 15:04	26.10213	44.4106	0.114	A	401663782.5	26.10213	44.4106	26.10213	44.4106	6	3	1	3	0	-124	663782.5	228	565	92	25	550	44.40818187	26.10470921	338.2415546	0.338241555	2.529226962	322.6946348	4917600.074	202.4178	0.4855	out	55	static	Bucharest	accepted	accepted	accepted	accepted
211	34418	60	7/16/2017 15:04	NK	7/16/2017 15:05	26.10154	44.41299	0.117	B	401664021.8	26.10154	44.41299	26.10154	44.41299	6	3	1	2	0	-123	664021.8	3400	38420	300	100	3959	44.40818187	26.10470921	590.9121109	0.590912111	2.771522891	334.7866356	4917600.074	246.4797	0.4855	out	55	static	Bucharest	accepted	accepted	accepted	accepted
212	34406	544	7/16/2017 16:08	NN	7/16/2017 16:10	26.10018	44.40628	0.107	3	401663988.9	26.10018	44.40628	26.10018	44.40628	58	3	1	8	0	-122	663988.9	142	275	73	89	198	44.40818187	26.10470921	418.1182374	0.418118237	2.621299111	239.5531697	4917600.074	362.9493	0.4855	out	56	static	Bucharest	accepted	accepted	accepted	accepted
213	34407	241	7/16/2017 16:08	NN	7/16/2017 16:10	26.10208	44.40812	0.109	2	401663964.2	26.10208	44.40812	26.10208	44.40812	68	3	1	5	1	-119	663964.2	376	4220	33	78	1005	44.40818187	26.10470921	209.5407394	0.209540739	2.321268472	268.1133326	4917600.074	209.42	0.4855	out	56	static	Bucharest	accepted	accepted	accepted	accepted
214	34403	361	7/16/2017 16:08	NN	7/16/2017 16:11	26.10262	44.40736	0.105	3	401663677.2	26.10262	44.40736	26.10262	44.40736	58	3	1	7	0	-123	663677.2	153	566	41	67	257	44.40818187	26.10470921	189.8280285	0.189828029	2.278360337	241.1596484	4917600.074	167.349	0.4855	out	56	static	Bucharest	accepted	accepted	accepted	accepted
215	34418	414	7/16/2017 16:08	NN	7/16/2017 16:11	26.10197	44.40756	0.106	3	401664024.2	26.10197	44.40756	26.10197	44.40756	58	3	1	5	0	-120	664024.2	162	415	62	53	297	44.40818187	26.10470921	228.8720552	0.228872055	2.359592769	252.3700027	4917600.074	218.8607	0.4855	out	56	static	Bucharest	accepted	accepted	accepted	accepted
216	34400	365	7/16/2017 16:10	NN	7/16/2017 16:12	26.10315	44.40715	0.104	3	401663783.8	26.10315	44.40715	26.10315	44.40715	58	3	1	6	1	-117	663783.8	143	317	64	71	205	44.40818187	26.10470921	169.0344155	0.169034416	2.227975136	227.1884303	4917600.074	125.4039	0.4855	out	56	static	Bucharest	accepted	accepted	accepted	accepted
217	34400	422	7/16/2017 16:22	SR	7/16/2017 16:26	26.10461	44.40858	0.105	3	401663783.8	26.10461	44.40858	26.10461	44.40858	56	3	1	5	0	-125	663783.8	180	585	55	104	268	44.40818187	26.10470921	44.94054463	0.044940545	1.652638331	349.9062873	4917600.074	7.4157	0.4855	out	57	static	Bucharest	accepted	accepted	accepted	accepted
218	34403	539	7/16/2017 16:22	SR	7/16/2017 16:27	26.10126	44.40828	0.112	3	401663676.4	26.10126	44.40828	26.10126	44.40828	56	3	1	5	0	-124	663676.4	128	273	60	83	224	44.40818187	26.10470921	274.9603917	0.274960392	2.439270138	272.280609	4917600.074	274.5155	0.4855	out	57	static	Bucharest	accepted	accepted	accepted	accepted
219	34418	541	7/16/2017 16:22	SR	7/16/2017 16:27	26.10208	44.40706	0.104	3	401664023.1	26.10208	44.40706	26.10208	44.40706	56	3	1	6	0	-122	664023.1	208	310	139	91	243	44.40818187	26.10470921	243.7243675	0.243724368	2.386898952	239.1503781	4917600.074	210.7113	0.4855	out	57	static	Bucharest	accepted	accepted	accepted	accepted
220	34406	122	7/16/2017 16:27	SR	7/16/2017 16:28	26.10109	44.40926	0.116	A	401663987.8	26.10109	44.40926	26.10109	44.40926	6	3	1	3	0	-125	663987.8	636	5536	73	108	1777	44.40818187	26.10470921	312.1851374	0.312185137	2.494412223	292.6361556	4917600.074	286.8561	0.4855	in	57	static	Bucharest	accepted	accepted	accepted	accepted
221	34407	358	7/16/2017 16:24	SR	7/16/2017 16:28	26.10283	44.40874	0.109	3	401663964.3	26.10283	44.40874	26.10283	44.40874	56	3	1	6	0	-121	663964.3	169	543	52	89	229	44.40818187	26.10470921	162.0260452	0.162026045	2.209584832	292.5753316	4917600.074	148.9483	0.4855	out	57	static	Bucharest	accepted	accepted	accepted	accepted
222	34403	0	7/16/2017 17:09	MA	7/16/2017 17:09	26.10053	44.40752	0.11	B	401663675.6	26.10053	44.40752	26.10053	44.40752	8	3	1	1	0	-129	663675.6	1378	1906	995	82	3887	44.40818187	26.10470921	340.9215067	0.340921507	2.532654399	257.5001137	4917600.074	333.5674	0.4855	in	58	static	Bucharest	accepted	accepted	accepted	accepted
223	34407	300	7/16/2017 17:50	NN	7/16/2017 17:53	26.10937	44.40752	0.104	3	401663963.8	26.10937	44.40752	26.10937	44.40752	58	3	1	6	0	-124	663963.8	224	590	85	120	441	44.40818187	26.10470921	378.4688458	0.378468846	2.578030136	101.2430357	4917600.074	370.3046	0.4855	out	59	static	Bucharest	accepted	accepted	accepted	accepted
224	34403	178	7/16/2017 17:52	NN	7/16/2017 17:54	26.10493	44.40815	0.104	2	401663676.9	26.10493	44.40815	26.10493	44.40815	68	3	1	4	0	-127	663676.9	332	799	137	150	892	44.40818187	26.10470921	17.93988821	0.017939888	1.253819732	101.4233082	4917600.074	17.5412	0.4855	in	59	static	Bucharest	accepted	accepted	accepted	accepted
225	34406	421	7/16/2017 17:50	NN	7/16/2017 17:54	26.10687	44.40787	0.102	3	401663986.3	26.10687	44.40787	26.10687	44.40787	58	3	1	4	0	-126	663986.3	180	335	96	141	419	44.40818187	26.10470921	175.5707917	0.175570792	2.244452268	101.4222156	4917600.074	171.6699	0.4855	out	59	static	Bucharest	accepted	accepted	accepted	accepted
226	34418	180	7/16/2017 17:52	NN	7/16/2017 17:54	26.10709	44.40969	0.102	A	401664020.9	26.10709	44.40969	26.10709	44.40969	8	3	1	3	0	-127	664020.9	571	1503	216	157	1059	44.40818187	26.10470921	253.0746069	0.253074607	2.403248571	48.43517503	4917600.074	191.3918	0.4855	out	59	static	Bucharest	accepted	accepted	accepted	accepted
227	34400	243	7/16/2017 17:53	NN	7/16/2017 17:55	26.10451	44.40869	0.105	2	401663782.4	26.10451	44.40869	26.10451	44.40869	58	3	1	4	0	-125	663782.4	258	597	111	48	603	44.40818187	26.10470921	58.65081145	0.058650811	1.768274025	344.3542843	4917600.074	15.2443	0.4855	in	59	static	Bucharest	accepted	accepted	accepted	accepted
228	34403	176	7/16/2017 18:02	SR	7/16/2017 18:04	26.10795	44.41127	0.104	2	401663679.2	26.10795	44.41127	26.10795	44.41127	56	3	1	4	0	-126	663679.2	381	1190	121	64	761	44.40818187	26.10470921	429.4050404	0.42940504	2.632867138	36.85770653	4917600.074	261.7778	0.4855	out	60	static	Bucharest	accepted	accepted	accepted	accepted
229	34406	240	7/16/2017 18:01	SR	7/16/2017 18:04	26.10403	44.40899	0.106	3	401663986.1	26.10403	44.40899	26.10403	44.40899	66	3	1	4	0	-125	663986.1	219	667	71	77	548	44.40818187	26.10470921	104.8377285	0.104837729	2.020517603	329.0191593	4917600.074	53.0981	0.4855	out	60	static	Bucharest	accepted	accepted	accepted	accepted
230	34418	242	7/16/2017 18:01	SR	7/16/2017 18:04	26.10672	44.41059	0.104	2	401664023.1	26.10672	44.41059	26.10672	44.41059	56	3	1	4	0	-125	664023.1	269	834	86	78	550	44.40818187	26.10470921	311.8624821	0.311862482	2.493963131	30.81562873	4917600.074	163.0229	0.4855	out	60	static	Bucharest	accepted	accepted	accepted	accepted
231	34400	362	7/16/2017 18:02	SR	7/16/2017 18:05	26.10389	44.40857	0.106	3	401663783.2	26.10389	44.40857	26.10389	44.40857	56	3	1	7	0	-123	663783.2	155	180	132	173	293	44.40818187	26.10470921	78.21841023	0.07821841	1.893308985	303.5531886	4917600.074	64.7558	0.4855	out	60	static	Bucharest	accepted	accepted	accepted	accepted
232	34407	0	7/16/2017 18:05	SR	7/16/2017 18:05	26.10942	44.40769	0.103	B	401663962.9	26.10942	44.40769	26.10942	44.40769	6	3	1	1	0	-129	663962.9	858	1274	577	93	2175	44.40818187	26.10470921	379.195871	0.379195871	2.5788636	98.31549635	4917600.074	374.4912	0.4855	in	60	static	Bucharest	accepted	accepted	accepted	accepted
233	34403	543	7/16/2017 18:41	MA	7/16/2017 18:41	26.10343	44.40883	0.107	3	401663676.7	26.10343	44.40883	26.10343	44.40883	58	3	1	7	2	-117	663676.7	146	354	60	74	197	44.40818187	26.10470921	124.7770574	0.124777057	2.09613474	305.3460757	4917600.074	101.0657	0.4855	out	61	static	Bucharest	accepted	accepted	accepted	accepted
234	34407	421	7/16/2017 18:41	MA	7/16/2017 18:41	26.10678	44.40951	0.102	2	401663962.8	26.10678	44.40951	26.10678	44.40951	58	3	1	6	2	-113	663962.8	340	1246	92	64	336	44.40818187	26.10470921	221.331123	0.221331123	2.345042488	48.08217898	4917600.074	166.4913	0.4855	out	61	static	Bucharest	accepted	accepted	accepted	accepted
235	34406	478	7/16/2017 18:42	MA	7/16/2017 18:42	26.10438	44.40872	0.105	3	401663984.9	26.10438	44.40872	26.10438	44.40872	68	3	1	7	4	-116	663984.9	136	315	58	60	243	44.40818187	26.10470921	65.29421524	0.065294215	1.814874707	336.3933522	4917600.074	25.5587	0.4855	out	61	static	Bucharest	accepted	accepted	accepted	accepted
236	34400	414	7/16/2017 18:42	MA	7/16/2017 18:43	26.10568	44.409	0.104	3	401663782.5	26.10568	44.409	26.10568	44.409	58	3	1	8	3	-113	663782.5	130	361	46	73	184	44.40818187	26.10470921	119.3492413	0.119349241	2.076819663	40.28681486	4917600.074	78.2895	0.4855	out	61	static	Bucharest	accepted	accepted	accepted	accepted
237	34418	360	7/16/2017 18:43	MA	7/16/2017 18:44	26.103	44.40776	0.106	3	401664022	26.103	44.40776	26.103	44.40776	58	3	1	5	3	-115	664022	141	286	69	60	266	44.40818187	26.10470921	143.9909993	0.143990999	2.158335346	250.939614	4917600.074	136.6052	0.4855	out	61	static	Bucharest	accepted	accepted	accepted	accepted
238	34406	296	7/16/2017 20:24	MA	7/16/2017 20:24	26.10371	44.41333	0.107	3	401663982.1	26.10371	44.41333	26.10371	44.41333	68	3	1	4	0	-122	663982.1	226	513	99	135	563	44.40818187	26.10470921	577.5713474	0.577571347	2.76160564	352.1063887	4917600.074	73.2993	0.4855	out	62	static	Bucharest	accepted	accepted	accepted	accepted
239	34407	182	7/16/2017 20:24	MA	7/16/2017 20:24	26.10205	44.41216	0.115	2	401663960.5	26.10205	44.41216	26.10205	44.41216	58	3	1	4	0	-122	663960.5	488	2721	87	111	1347	44.40818187	26.10470921	490.1759962	0.490175996	2.69035204	334.4749909	4917600.074	206.8867	0.4855	out	62	static	Bucharest	accepted	accepted	accepted	accepted
240	34418	242	7/16/2017 20:24	MA	7/16/2017 20:24	26.10645	44.41141	0.105	A	401664020	26.10645	44.41141	26.10645	44.41141	8	3	1	3	0	-122	664020	266	496	142	150	688	44.40818187	26.10470921	384.5766624	0.384576662	2.584982926	21.06765795	4917600.074	142.5198	0.4855	out	62	static	Bucharest	accepted	accepted	accepted	accepted
241	34403	240	7/16/2017 20:25	MA	7/16/2017 20:25	26.10538	44.41239	0.105	3	401663675.6	26.10538	44.41239	26.10538	44.41239	68	3	1	4	0	-121	663675.6	250	479	129	144	638	44.40818187	26.10470921	470.6510248	0.470651025	2.672699009	6.496250119	4917600.074	58.5178	0.4855	out	62	static	Bucharest	accepted	accepted	accepted	accepted
242	34400	236	7/16/2017 20:27	MA	7/16/2017 20:29	26.10877	44.41023	0.1	A	401663781	26.10877	44.41023	26.10877	44.41023	8	3	1	3	1	-119	663781	500	3554	70	74	1380	44.40818187	26.10470921	395.4982483	0.395498248	2.597144564	54.77635402	4917600.074	325.8073	0.4855	out	62	static	Bucharest	accepted	accepted	accepted	accepted
243	34407	299	7/17/2017 17:33	SR	7/17/2017 17:33	26.11572	44.40115	0.106	B	401663967.1	26.11572	44.40115	26.11572	44.40115	0	3	1	2	0	-133	663967.1	3590	274148	47	124	10155	44.40818187	26.10470921	1174.682389	1.174682389	3.069920458	131.7943441	4917600.074	868.2724	0.4855	out	63	static	Bucharest	accepted	accepted	accepted	accepted
244	34400	0	7/17/2017 17:34	SR	7/17/2017 17:34	26.11075	44.41529	0.1	B	401663780.8	26.11075	44.41529	26.11075	44.41529	0	3	1	1	0	-125	663780.8	5625	38930	812	100	15911	44.40818187	26.10470921	924.8653064	0.924865306	2.966078488	31.26057031	4917600.074	489.5598	0.4855	out	63	static	Bucharest	accepted	accepted	accepted	accepted
245	34403	300	7/17/2017 17:32	SR	7/17/2017 17:34	26.10604	44.40854	0.103	3	401663665.5	26.10604	44.40854	26.10604	44.40854	60	3	1	5	0	-125	663665.5	140	267	73	125	270	44.40818187	26.10470921	113.2266383	0.113226638	2.053948613	69.35808614	4917600.074	106.3954	0.4855	out	63	static	Bucharest	accepted	accepted	accepted	accepted
246	34406	364	7/17/2017 17:32	SR	7/17/2017 17:34	26.10378	44.40753	0.104	3	401663999.5	26.10378	44.40753	26.10378	44.40753	50	3	1	4	0	-123	663999.5	142	273	73	121	277	44.40818187	26.10470921	103.5631504	0.10356315	2.015205253	225.5197817	4917600.074	74.7787	0.4855	out	63	static	Bucharest	accepted	accepted	accepted	accepted
247	34418	236	7/17/2017 17:32	SR	7/17/2017 17:34	26.105	44.40735	0.103	3	401664027.6	26.105	44.40735	26.105	44.40735	60	3	1	4	0	-126	664027.6	149	209	106	124	305	44.40818187	26.10470921	95.2954366	0.095295437	1.979072104	165.9788984	4917600.074	22.1434	0.4855	out	63	static	Bucharest	accepted	accepted	accepted	accepted
248	34400	120	7/17/2017 17:40	NN	7/17/2017 17:41	26.10349	44.41087	0.11	B	401663774.8	26.10349	44.41087	26.10349	44.41087	6	3	1	2	0	-126	663774.8	1381	20736	91	113	3894	44.40818187	26.10470921	314.0955477	0.314095548	2.49706178	342.0477475	4917600.074	93.807	0.4855	out	64	static	Bucharest	accepted	accepted	accepted	accepted
249	34406	301	7/17/2017 17:38	NN	7/17/2017 17:41	26.10428	44.40551	0.103	A	401663999.6	26.10428	44.40551	26.10428	44.40551	6	3	1	3	0	-127	663999.6	188	549	64	106	447	44.40818187	26.10470921	298.8607306	0.298860731	2.475468854	186.5466062	4917600.074	37.4217	0.4855	out	64	static	Bucharest	accepted	accepted	accepted	accepted
250	34407	304	7/17/2017 17:38	NN	7/17/2017 17:41	26.10497	44.40636	0.102	2	401663969.5	26.10497	44.40636	26.10497	44.40636	56	3	1	5	0	-126	663969.5	297	908	97	106	403	44.40818187	26.10470921	203.5095544	0.203509554	2.308584803	174.1612372	4917600.074	18.5526	0.4855	out	64	static	Bucharest	accepted	accepted	accepted	accepted
251	34403	359	7/17/2017 17:39	NN	7/17/2017 17:42	26.11034	44.40711	0.107	3	401663668.2	26.11034	44.40711	26.11034	44.40711	56	3	1	4	0	-127	663668.2	212	342	130	131	335	44.40818187	26.10470921	464.0657863	0.464065786	2.666579551	104.9207521	4917600.074	447.0446	0.4855	out	64	static	Bucharest	accepted	accepted	accepted	accepted
252	34418	238	7/17/2017 17:41	NN	7/17/2017 17:43	26.10503	44.40733	0.103	3	401664028.9	26.10503	44.40733	26.10503	44.40733	66	3	1	4	0	-124	664028.9	217	550	85	40	542	44.40818187	26.10470921	98.04814662	0.098048147	1.991439389	164.943071	4917600.074	24.5078	0.4855	out	64	static	Bucharest	accepted	accepted	accepted	accepted
253	34403	427	7/17/2017 18:21	MA	7/17/2017 18:21	26.10186	44.40755	0.107	3	401663673	26.10186	44.40755	26.10186	44.40755	58	3	1	4	0	-125	663673	176	207	149	112	300	44.40818187	26.10470921	237.5659755	0.237565976	2.375784241	252.7536277	4917600.074	227.6315	0.4855	out	65	static	Bucharest	accepted	accepted	accepted	accepted
254	34406	121	7/17/2017 18:21	MA	7/17/2017 18:21	26.10368	44.4079	0.105	A	401663994.1	26.10368	44.4079	26.10368	44.4079	8	3	1	3	0	-120	663994.1	962	8261	111	88	2704	44.40818187	26.10470921	87.76073221	0.087760732	1.943300238	249.0246396	4917600.074	82.2911	0.4855	in	65	static	Bucharest	accepted	accepted	accepted	accepted
255	34407	541	7/17/2017 18:20	MA	7/17/2017 18:21	26.10166	44.40882	0.114	1	401663966.8	26.10166	44.40882	26.10166	44.40882	58	3	1	4	0	-120	663966.8	520	1748	154	19	766	44.40818187	26.10470921	253.0206073	0.253020607	2.403155894	286.3281529	4917600.074	242.0083	0.4855	out	65	static	Bucharest	accepted	accepted	accepted	accepted
256	34418	420	7/17/2017 18:21	MA	7/17/2017 18:21	26.10012	44.40205	0.116	A	401664029.5	26.10012	44.40205	26.10012	44.40205	8	3	1	3	0	-120	664029.5	389	1594	95	12	1060	44.40818187	26.10470921	773.2476264	0.773247626	2.888318596	208.1324535	4917600.074	372.8908	0.4855	out	65	static	Bucharest	accepted	accepted	accepted	accepted
257	34400	238	7/17/2017 18:22	MA	7/17/2017 18:22	26.10974	44.40909	0.099	B	401663780.9	26.10974	44.40909	26.10974	44.40909	8	3	1	2	0	-120	663780.9	982	20410	47	57	2761	44.40818187	26.10470921	413.2315734	0.413231573	2.616193497	75.81871822	4917600.074	401.6616	0.4855	out	65	static	Bucharest	accepted	accepted	accepted	accepted
258	34403	358	7/17/2017 20:01	MA	7/17/2017 20:02	26.10625	44.408	0.103	3	401663676.6	26.10625	44.408	26.10625	44.408	58	3	1	5	0	-121	663676.6	169	499	57	110	344	44.40818187	26.10470921	124.3834626	0.124383463	2.094762643	99.38228026	4917600.074	122.4612	0.4855	in	66	static	Bucharest	accepted	accepted	accepted	accepted
259	34406	416	7/17/2017 20:01	MA	7/17/2017 20:02	26.10626	44.4087	0.103	3	401663993	26.10626	44.4087	26.10626	44.4087	58	3	1	7	0	-122	663993	133	261	67	106	222	44.40818187	26.10470921	136.2851648	0.136285165	2.134448584	64.93474016	4917600.074	124.1063	0.4855	out	66	static	Bucharest	accepted	accepted	accepted	accepted
260	34407	294	7/17/2017 20:01	MA	7/17/2017 20:02	26.10528	44.40951	0.105	3	401663966.6	26.10528	44.40951	26.10528	44.40951	58	3	1	5	1	-119	663966.6	212	1105	40	97	519	44.40818187	26.10470921	154.4266045	0.154426605	2.188722122	17.06712837	4917600.074	47.06	0.4855	out	66	static	Bucharest	accepted	accepted	accepted	accepted
261	34418	364	7/17/2017 20:02	MA	7/17/2017 20:02	26.10711	44.40736	0.103	3	401664028.9	26.10711	44.40736	26.10711	44.40736	58	3	1	5	0	-120	664028.9	163	253	104	100	261	44.40818187	26.10470921	211.9225044	0.211922504	2.326177078	115.6039571	4917600.074	190.1616	0.4855	out	66	static	Bucharest	accepted	accepted	accepted	accepted
262	34400	116	7/17/2017 20:06	MA	7/17/2017 20:07	26.10902	44.41064	0.102	B	401663780.1	26.10902	44.41064	26.10902	44.41064	8	3	1	2	0	-120	663780.1	1498	23675	94	59	4228	44.40818187	26.10470921	438.7593873	0.438759387	2.642226421	51.40181416	4917600.074	346.2079	0.4855	out	66	static	Bucharest	accepted	accepted	accepted	accepted
263	34418	420	7/18/2017 1:00	NP	7/18/2017 1:00	26.10289	44.41097	0.111	A	401664031.7	26.10289	44.41097	26.10289	44.41097	8	3	1	3	0	-130	664031.7	239	546	104	150	591	44.40818187	26.10470921	342.0296501	0.34202965	2.534063756	335.0095086	4917600.074	141.4567	0.4855	out	67	static	Bucharest	accepted	accepted	accepted	accepted
264	34406	478	7/18/2017 1:01	NP	7/18/2017 1:01	26.10306	44.40697	0.103	3	401663995.1	26.10306	44.40697	26.10306	44.40697	68	3	1	5	0	-127	663995.1	168	196	143	144	343	44.40818187	26.10470921	188.126911	0.188126911	2.274450925	224.1920001	4917600.074	132.7891	0.4855	out	67	static	Bucharest	accepted	accepted	accepted	accepted
265	34400	360	7/18/2017 1:03	NP	7/18/2017 1:06	26.10158	44.40651	0.101	A	401663781.3	26.10158	44.40651	26.10158	44.40651	8	3	1	3	0	-129	663781.3	341	1250	93	30	907	44.40818187	26.10470921	310.8753139	0.310875314	2.492586237	233.2076177	4917600.074	251.1937	0.4855	out	67	static	Bucharest	accepted	accepted	accepted	accepted
266	34407	423	7/18/2017 1:02	NP	7/18/2017 1:06	26.10075	44.40824	0.113	3	401663972	26.10075	44.40824	26.10075	44.40824	58	3	1	5	0	-127	663972	229	334	156	80	281	44.40818187	26.10470921	315.4339877	0.315433988	2.498908486	271.1774124	4917600.074	315.1718	0.4855	out	67	static	Bucharest	accepted	accepted	accepted	accepted
267	34403	54	7/18/2017 1:07	NP	7/18/2017 1:08	26.09017	44.40531	0.119	B	401663678.2	26.09017	44.40531	26.09017	44.40531	8	3	1	2	0	-130	663678.2	2356	22022	252	95	6656	44.40818187	26.10470921	1201.301054	1.201301054	3.079651858	254.5441059	4917600.074	1161.195	0.4855	out	67	static	Bucharest	accepted	accepted	accepted	accepted
268	34418	0	7/18/2017 1:37	SR	7/18/2017 1:37	26.10285	44.41033	0.111	B	401664030.4	26.10285	44.41033	26.10285	44.41033	8	3	1	1	0	-133	664030.4	1306	1770	963	84	3680	44.40818187	26.10470921	280.9075755	0.280907576	2.448563451	328.2723508	4917600.074	145.4205	0.4855	in	68	static	Bucharest	accepted	accepted	accepted	accepted
269	34403	423	7/18/2017 2:42	NP	7/18/2017 2:42	26.10674	44.40848	0.102	3	401663676.8	26.10674	44.40848	26.10674	44.40848	58	3	1	7	0	-121	663676.8	143	224	91	96	186	44.40818187	26.10470921	165.1181518	0.165118152	2.217794819	78.38725238	4917600.074	162.0582	0.4855	out	70	static	Bucharest	accepted	accepted	accepted	accepted
270	34407	426	7/18/2017 2:42	NP	7/18/2017 2:42	26.11324	44.40633	0.1	3	401663960.3	26.11324	44.40633	26.11324	44.40633	58	3	1	7	0	-125	663960.3	153	305	76	101	182	44.40818187	26.10470921	709.9994107	0.709999411	2.851257988	106.9025141	4917600.074	677.016	0.4855	out	70	static	Bucharest	accepted	accepted	accepted	accepted
271	34400	361	7/18/2017 2:45	NP	7/18/2017 2:47	26.10626	44.40736	0.102	3	401663779.5	26.10626	44.40736	26.10626	44.40736	58	3	1	5	0	-121	663779.5	164	563	47	120	314	44.40818187	26.10470921	153.6217788	0.153621779	2.18645279	126.5702569	4917600.074	122.4815	0.4855	in	70	static	Bucharest	accepted	accepted	accepted	accepted
272	34406	300	7/18/2017 2:44	NP	7/18/2017 2:47	26.10714	44.40879	0.1	3	401663983.2	26.10714	44.40879	26.10714	44.40879	58	3	1	6	0	-122	663983.2	164	389	68	119	243	44.40818187	26.10470921	205.0752519	0.205075252	2.311913254	70.69932533	4917600.074	194.2826	0.4855	out	70	static	Bucharest	accepted	accepted	accepted	accepted
273	34418	304	7/18/2017 2:45	NP	7/18/2017 2:47	26.10618	44.40853	0.103	3	401664018.8	26.10618	44.40853	26.10618	44.40853	68	3	1	4	0	-121	664018.8	169	480	59	119	334	44.40818187	26.10470921	123.3759227	0.123375923	2.091230414	71.66816431	4917600.074	117.5304	0.4855	out	70	static	Bucharest	accepted	accepted	accepted	accepted
274	34403	426	7/18/2017 3:08	SR	7/18/2017 3:09	26.10596	44.40836	0.103	3	401663678.2	26.10596	44.40836	26.10596	44.40836	56	3	1	6	0	-124	663678.2	187	343	101	52	237	44.40818187	26.10470921	101.5778343	0.101577834	2.006798949	78.72557319	4917600.074	99.8073	0.4855	out	71	static	Bucharest	accepted	accepted	accepted	accepted
275	34406	300	7/18/2017 3:10	SR	7/18/2017 3:10	26.10865	44.40779	0.101	3	401663985.2	26.10865	44.40779	26.10865	44.40779	56	3	1	5	0	-122	663985.2	202	287	141	70	213	44.40818187	26.10470921	316.9076973	0.316907697	2.500932788	97.92452654	4917600.074	313.3022	0.4855	out	71	static	Bucharest	accepted	accepted	accepted	accepted
276	34407	478	7/18/2017 3:08	SR	7/18/2017 3:10	26.10923	44.40789	0.101	3	401663963.6	26.10923	44.40789	26.10923	44.40789	56	3	1	8	1	-119	663963.6	134	326	55	72	166	44.40818187	26.10470921	361.5587223	0.361558722	2.558178843	95.16408711	4917600.074	359.6045	0.4855	out	71	static	Bucharest	accepted	accepted	accepted	accepted
277	34418	424	7/18/2017 3:09	SR	7/18/2017 3:10	26.10571	44.40789	0.103	3	401664020.8	26.10571	44.40789	26.10571	44.40789	56	3	1	8	0	-120	664020.8	132	299	58	72	163	44.40818187	26.10470921	86.06242466	0.086062425	1.934813577	112.2074769	4917600.074	79.3314	0.4855	out	71	static	Bucharest	accepted	accepted	accepted	accepted
278	34400	364	7/18/2017 3:10	SR	7/18/2017 3:13	26.10642	44.40878	0.102	3	401663780.2	26.10642	44.40878	26.10642	44.40878	56	3	1	6	0	-120	663780.2	137	331	56	72	190	44.40818187	26.10470921	151.6156485	0.151615649	2.180744028	63.92223588	4917600.074	136.9428	0.4855	out	71	static	Bucharest	accepted	accepted	accepted	accepted
279	34406	299	7/18/2017 14:11	NP	7/18/2017 14:12	26.09859	44.40614	0.118	2	401663991.6	26.09859	44.40614	26.09859	44.40614	68	3	1	4	0	-131	663991.6	287	1076	76	130	740	44.40818187	26.10470921	537.6505847	0.537650585	2.730500122	244.9632076	4917600.074	489.7246	0.4855	out	72	static	Bucharest	accepted	accepted	accepted	accepted
280	34407	242	7/18/2017 14:11	NP	7/18/2017 14:13	26.09465	44.40858	0.118	1	401663950.8	26.09465	44.40858	26.09465	44.40858	58	3	1	5	0	-129	663950.8	674	2518	180	117	728	44.40818187	26.10470921	802.4767592	0.802476759	2.904432464	273.1711478	4917600.074	800.4517	0.4855	out	72	static	Bucharest	accepted	accepted	accepted	accepted
281	34400	116	7/18/2017 14:13	NP	7/18/2017 14:14	26.08658	44.41201	0.118	A	401663718.3	26.08658	44.41201	26.08658	44.41201	8	3	1	3	0	-124	663718.3	1041	4216	256	140	2086	44.40818187	26.10470921	1505.373689	1.505373689	3.177644321	286.4674174	4917600.074	1438.7513	0.4855	out	72	static	Bucharest	accepted	accepted	accepted	accepted
282	34403	0	7/18/2017 14:15	NP	7/18/2017 14:15	26.1079	44.31793	0.099	B	401663668.8	26.1079	44.31793	26.1079	44.31793	8	3	1	1	0	-135	663668.8	6193	22881	1676	91	11742	44.40818187	26.10470921	10031.95258	10.03195258	4.001385471	178.5521228	4917600.074	144.9145	0.4855	out	72	static	Bucharest	accepted	accepted	accepted	accepted
283	34418	0	7/18/2017 14:15	NP	7/18/2017 14:15	26.1092	44.37057	0.11	B	401664018.2	26.1092	44.37057	26.1092	44.37057	8	3	1	1	0	-126	664018.2	4252	16073	1125	91	12025	44.40818187	26.10470921	4194.715012	4.194715012	3.62270246	175.1232068	4917600.074	312.128	0.4855	out	72	static	Bucharest	accepted	accepted	accepted	accepted
284	34400	0	7/18/2017 14:17	NK	7/18/2017 14:17	26.08659	44.41246	0.118	B	401663709.2	26.08659	44.41246	26.08659	44.41246	6	3	1	1	0	-129	663709.2	2704	6049	1209	137	2337	44.40818187	26.10470921	1519.498745	1.519498745	3.181700346	288.2900671	4917600.074	1437.3974	0.4855	out	73	static	Bucharest	accepted	accepted	accepted	accepted
285	34406	0	7/18/2017 15:26	SR	7/18/2017 15:26	26.09922	44.40657	0.115	B	401663991.9	26.09922	44.40657	26.09922	44.40657	8	3	1	1	0	-131	663991.9	1780	2735	1158	98	5024	44.40818187	26.10470921	472.5082963	0.472508296	2.674409438	247.6551354	4917600.074	439.0351	0.4855	in	74	static	Bucharest	accepted	accepted	accepted	accepted
286	34407	0	7/18/2017 15:26	SR	7/18/2017 15:26	26.09504	44.40792	0.119	B	401663952.1	26.09504	44.40792	26.09504	44.40792	8	3	1	1	0	-126	663952.1	3747	5745	2444	98	5031	44.40818187	26.10470921	770.7451283	0.770745128	2.886910788	267.8288812	4917600.074	770.2094	0.4855	in	74	static	Bucharest	accepted	accepted	accepted	accepted
287	34406	358	7/18/2017 15:46	NN	7/18/2017 15:46	26.10342	44.41141	0.109	A	401663994.9	26.10342	44.41141	26.10342	44.41141	6	3	1	3	0	-124	663994.9	367	1611	83	19	999	44.40818187	26.10470921	373.1195146	0.373119515	2.571847964	344.0771164	4917600.074	98.7235	0.4855	out	75	static	Bucharest	accepted	accepted	accepted	accepted
288	34407	545	7/18/2017 15:45	NN	7/18/2017 15:46	26.0974	44.40913	0.117	2	401663957.3	26.0974	44.40913	26.0974	44.40913	56	3	1	4	0	-125	663957.3	252	573	111	146	655	44.40818187	26.10470921	591.6610272	0.591661027	2.772072963	280.291823	4917600.074	580.8175	0.4855	out	75	static	Bucharest	accepted	accepted	accepted	accepted
289	34418	306	7/18/2017 15:46	NN	7/18/2017 15:48	26.0681	44.37464	0.11	B	401664020.6	26.0681	44.37464	26.0681	44.37464	8	3	1	2	0	-128	664020.6	2419	98373	59	47	6836	44.40818187	26.10470921	4732.881623	4.732881623	3.675125642	217.9515333	4917600.074	2957.3169	0.4855	out	75	static	Bucharest	rejected	accepted	accepted	accepted
290	34400	178	7/18/2017 15:48	NN	7/18/2017 15:49	26.10457	44.41277	0.106	A	401663741	26.10457	44.41277	26.10457	44.41277	7	3	1	3	0	-127	663741	275	808	93	37	723	44.40818187	26.10470921	509.9547554	0.509954755	2.707531646	358.7583557	4917600.074	5.5102	0.4855	out	75	static	Bucharest	accepted	accepted	accepted	accepted
291	34406	422	7/18/2017 15:50	NK	7/18/2017 15:51	26.0948	44.40575	0.12	1	401663997	26.0948	44.40575	26.0948	44.40575	56	3	1	7	0	-121	663997	527	6823	40	79	813	44.40818187	26.10470921	834.303143	0.834303143	2.92132388	251.0407549	4917600.074	791.9839	0.4855	out	76	static	Bucharest	accepted	accepted	accepted	accepted
292	34407	482	7/18/2017 15:49	NK	7/18/2017 15:51	26.08831	44.40513	0.118	1	401663957.7	26.08831	44.40513	26.08831	44.40513	56	3	1	7	0	-120	663957.7	819	12520	53	79	909	44.40818187	26.10470921	1349.602893	1.349602893	3.130206001	255.3989802	4917600.074	1309.523	0.4855	out	76	static	Bucharest	accepted	accepted	accepted	accepted
293	34418	540	7/18/2017 15:48	NK	7/18/2017 15:51	26.10392	44.4096	0.116	1	401664011.3	26.10392	44.4096	26.10392	44.4096	56	3	1	6	0	-120	664011.3	1043	9465	115	79	1230	44.40818187	26.10470921	169.6589521	0.169658952	2.22957678	338.3195061	4917600.074	61.1149	0.4855	out	76	static	Bucharest	accepted	accepted	accepted	accepted
294	34403	0	7/18/2017 15:52	NN	7/18/2017 15:52	26.09229	44.31505	0.092	B	401663670.3	26.09229	44.31505	26.09229	44.31505	8	3	1	1	0	-125	663670.3	4074	6155	2696	80	8629	44.40818187	26.10470921	10395.99689	10.39599689	4.016866141	185.4460024	4917600.074	1103.4458	0.4855	out	75	static	Bucharest	accepted	accepted	accepted	accepted
295	34403	236	7/18/2017 15:53	NK	7/18/2017 15:53	26.08439	44.40245	0.116	1	401663639.2	26.08439	44.40245	26.08439	44.40245	56	3	1	4	0	-120	663639.2	782	21451	28	80	2034	44.40818187	26.10470921	1739.39983	1.73939983	3.240399423	248.4529098	4917600.074	1624.9889	0.4855	out	76	static	Bucharest	rejected	accepted	rejected	accepted
296	34400	117	7/18/2017 15:55	NK	7/18/2017 15:56	26.10607	44.40704	0.102	A	401663748.5	26.10607	44.40704	26.10607	44.40704	6	3	1	3	1	-118	663748.5	445	4188	47	77	1209	44.40818187	26.10470921	166.8801176	0.166880118	2.222404597	139.5908856	4917600.074	106.9649	0.4855	out	76	static	Bucharest	accepted	accepted	accepted	accepted
297	34400	483	7/18/2017 17:00	SR	7/18/2017 17:01	26.10281	44.40837	0.101	3	401663767.7	26.10281	44.40837	26.10281	44.40837	57	2	1	7	0	-120	663767.7	226	1048	48	101	313	44.40818187	26.10470921	152.7175327	0.152717533	2.183888899	277.8944699	4917600.074	150.9911	0.4855	in	77	static	Bucharest	accepted	accepted	accepted	accepted
298	34406	485	7/18/2017 17:00	SR	7/18/2017 17:01	26.10785	44.40769	0.102	3	401664000.5	26.10785	44.40769	26.10785	44.40769	68	2	1	7	0	-121	664000.5	138	529	35	104	262	44.40818187	26.10470921	256.0792545	0.256079255	2.408374397	102.3649096	4917600.074	249.4826	0.4855	out	77	static	Bucharest	accepted	accepted	accepted	accepted
299	34407	480	7/18/2017 17:00	SR	7/18/2017 17:01	26.11252	44.40755	0.103	3	401663966.3	26.11252	44.40755	26.11252	44.40755	58	2	1	7	1	-119	663966.3	185	1065	32	100	293	44.40818187	26.10470921	626.1155382	0.626115538	2.796654482	96.46073607	4917600.074	621.1549	0.4855	out	77	static	Bucharest	accepted	accepted	accepted	accepted
300	34418	421	7/18/2017 17:01	SR	7/18/2017 17:02	26.11266	44.40744	0.102	3	401664025.7	26.11266	44.40744	26.11266	44.40744	67	2	1	4	0	-122	664025.7	192	1516	24	103	460	44.40818187	26.10470921	638.6611194	0.638661119	2.805270478	97.44150702	4917600.074	632.1697	0.4855	out	77	static	Bucharest	accepted	accepted	accepted	accepted
301	34403	184	7/18/2017 17:03	SR	7/18/2017 17:03	26.09976	44.41055	0.117	B	401663658	26.09976	44.41055	26.09976	44.41055	7	2	1	2	0	-123	663658	1386	71908	26	106	3911	44.40818187	26.10470921	473.976885	0.473976885	2.675757162	303.8146893	4917600.074	391.1767	0.4855	out	77	static	Bucharest	accepted	accepted	accepted	accepted
302	34406	544	7/18/2017 17:26	NN	7/18/2017 17:29	26.10212	44.40865	0.111	3	401663998.8	26.10212	44.40865	26.10212	44.40865	56	3	1	8	0	-123	663998.8	127	160	100	72	189	44.40818187	26.10470921	212.6998407	0.212699841	2.327767165	284.2027849	4917600.074	205.5894	0.4855	out	78	static	Bucharest	accepted	accepted	accepted	accepted
303	34407	300	7/18/2017 17:27	NN	7/18/2017 17:29	26.10317	44.40866	0.108	3	401663967	26.10317	44.40866	26.10317	44.40866	56	3	1	5	0	-124	663967	146	333	64	107	299	44.40818187	26.10470921	133.6209806	0.133620981	2.125874655	293.501115	4917600.074	121.9742	0.4855	in	78	static	Bucharest	accepted	accepted	accepted	accepted
304	34400	358	7/18/2017 17:27	NN	7/18/2017 17:30	26.10759	44.40987	0.101	3	401663774.7	26.10759	44.40987	26.10759	44.40987	56	3	1	5	0	-120	663774.7	200	408	97	110	259	44.40818187	26.10470921	296.3814746	0.296381475	2.471851054	50.63777973	4917600.074	231.42	0.4855	out	78	static	Bucharest	accepted	accepted	accepted	accepted
305	34403	363	7/18/2017 17:27	NN	7/18/2017 17:30	26.10766	44.40989	0.101	3	401663664	26.10766	44.40989	26.10766	44.40989	56	3	1	5	0	-124	663664	134	246	73	112	251	44.40818187	26.10470921	302.1102806	0.302110281	2.480165504	50.98097327	4917600.074	237.0176	0.4855	out	78	static	Bucharest	accepted	accepted	accepted	accepted
306	34418	304	7/18/2017 17:28	NN	7/18/2017 17:31	26.10672	44.40845	0.102	3	401664028.4	26.10672	44.40845	26.10672	44.40845	66	3	1	4	0	-122	664028.4	147	275	78	110	302	44.40818187	26.10470921	162.9153119	0.162915312	2.211961904	79.42676147	4917600.074	160.4294	0.4855	out	78	static	Bucharest	accepted	accepted	accepted	accepted
307	34400	0	7/18/2017 17:32	NK	7/18/2017 17:32	26.10765	44.40991	0.101	B	401663775.4	26.10765	44.40991	26.10765	44.40991	6	3	1	1	0	-132	663775.4	466	666	325	93	837	44.40818187	26.10470921	302.8950368	0.302895037	2.481292157	50.55894791	4917600.074	236.2457	0.4855	out	79	static	Bucharest	accepted	accepted	accepted	accepted
308	34407	0	7/18/2017 17:32	NK	7/18/2017 17:32	26.10352	44.40857	0.106	B	401663966.5	26.10352	44.40857	26.10352	44.40857	6	3	1	1	0	-129	663966.5	395	567	274	92	1078	44.40818187	26.10470921	104.081745	0.104081745	2.017374565	294.5543671	4917600.074	94.2159	0.4855	in	79	static	Bucharest	accepted	accepted	accepted	accepted
309	34406	120	7/18/2017 17:32	NK	7/18/2017 17:34	26.10789	44.41085	0.103	B	401663997.3	26.10789	44.41085	26.10789	44.41085	6	3	1	2	0	-130	663997.3	402	678	238	133	1053	44.40818187	26.10470921	389.9903455	0.389990346	2.591053856	40.41819354	4917600.074	256.4923	0.4855	out	79	static	Bucharest	accepted	accepted	accepted	accepted
310	34407	126	7/18/2017 18:01	MA	7/18/2017 18:01	26.10861	44.40511	0.112	A	401663967.8	26.10861	44.40511	26.10861	44.40511	8	3	1	3	0	-121	663967.8	838	6070	115	79	2352	44.40818187	26.10470921	461.5909696	0.46159097	2.664257304	137.7868018	4917600.074	306.8763	0.4855	out	80	static	Bucharest	accepted	accepted	accepted	accepted
311	34400	0	7/18/2017 18:07	MA	7/18/2017 18:07	26.10721	44.41175	0.104	B	401663778.6	26.10721	44.41175	26.10721	44.41175	8	3	1	1	1	-119	663778.6	1908	2755	1321	78	3508	44.40818187	26.10470921	443.7152002	0.4437152	2.647104306	26.59557522	4917600.074	203.4415	0.4855	in	80	static	Bucharest	accepted	accepted	accepted	accepted
312	34403	60	7/18/2017 18:07	MA	7/18/2017 18:07	26.10677	44.41283	0.104	B	401663668.4	26.10677	44.41283	26.10677	44.41283	8	3	1	2	0	-122	663668.4	941	5390	164	79	2647	44.40818187	26.10470921	541.9566734	0.541956673	2.733964568	17.5735656	4917600.074	169.7186	0.4855	out	80	static	Bucharest	accepted	accepted	accepted	accepted
313	34406	0	7/18/2017 18:07	MA	7/18/2017 18:07	26.10539	44.40862	0.104	B	401663996.8	26.10539	44.40862	26.10539	44.40862	8	3	1	1	0	-124	663996.8	1268	1772	907	79	3575	44.40818187	26.10470921	72.87575069	0.072875751	1.862583041	47.98496819	4917600.074	54.7381	0.4855	in	80	static	Bucharest	accepted	accepted	accepted	accepted
314	34418	0	7/18/2017 18:08	MA	7/18/2017 18:08	26.108	44.40873	0.098	B	401664029.5	26.108	44.40873	26.108	44.40873	8	3	1	1	0	-124	664029.5	1284	1748	943	82	3621	44.40818187	26.10470921	269.1077008	0.269107701	2.429926126	76.87520674	4917600.074	262.6847	0.4855	in	80	static	Bucharest	accepted	accepted	accepted	accepted
315	34400	422	7/31/2017 4:42	SR	7/31/2017 4:46	22.33496	44.70298	0.23	1	401663769.5	22.33496	44.70298	22.33496	44.70298	50	3	1	4	0	-123	663769.5	608	2543	145	111	422	44.69601746	22.35027985	1439.780507	1.439780507	3.158296289	302.5942317	4950069.442	1226.4874	0.6126	out	166	low speed	Iron Gates	accepted	accepted	accepted	accepted
316	34407	0	7/31/2017 4:46	SR	7/31/2017 4:46	22.58998	44.83182	0.59	B	401663931.4	22.58998	44.83182	22.58998	44.83182	0	3	1	1	0	-132	663931.4	12661	51820	3093	74	12063	44.69601746	22.35027985	24246.16117	24.24616117	4.384642988	51.41206993	4950069.442	18696.8752	0.6126	out	166	low speed	Iron Gates	rejected	rejected	rejected	rejected
317	34418	242	7/31/2017 4:44	SR	7/31/2017 4:46	22.34901	44.68629	0.166	A	401664035.7	22.34901	44.68629	22.34901	44.68629	0	3	1	3	0	-127	664035.7	682	2190	212	110	468	44.69601746	22.35027985	1085.647832	1.085647832	3.035688969	185.3020873	4950069.442	82.7161	0.6126	out	166	low speed	Iron Gates	accepted	accepted	accepted	accepted
318	34403	657	7/31/2017 4:42	SR	7/31/2017 4:47	22.33924	44.69002	0.168	0	401663657.4	22.33924	44.69002	22.33924	44.69002	40	3	1	4	0	-131	663657.4	2712	6817	1078	67	349	44.69533584	22.35062677	1078.721445	1.078721445	3.032909313	236.7069533	4949994.182	892.489	0.6237	in	166	low speed	Iron Gates	accepted	accepted	accepted	accepted
319	34403	363	7/31/2017 5:09	NN	7/31/2017 5:09	22.35649	44.70147	0.206	A	401663652.2	22.35649	44.70147	22.35649	44.70147	6	3	1	3	0	-127	663652.2	1679	2320	1214	19	430	44.69398518	22.35114846	933.3080098	0.93330801	2.970024993	26.89785036	4949844.834	409.3836	0.5327	in	167	low speed	Iron Gates	accepted	accepted	accepted	accepted
320	34406	481	7/31/2017 5:06	NN	7/31/2017 5:10	22.38683	44.66142	0.374	B	401663997.5	22.38683	44.66142	22.38683	44.66142	0	3	1	2	0	-130	663997.5	6746	230330	197	147	9244	44.69486495	22.35102014	4677.006814	4.677006814	3.669968003	142.7162516	4949942.392	2900.5543	0.6106	out	167	low speed	Iron Gates	accepted	accepted	accepted	accepted
321	34418	360	7/31/2017 5:09	NN	7/31/2017 5:10	22.35517	44.69753	0.191	A	401664029.1	22.35517	44.69753	22.35517	44.69753	6	3	1	3	0	-122	664029.1	240	467	123	64	378	44.69486495	22.35102014	442.6079917	0.442607992	2.646019251	47.90427796	4949942.392	323.8792	0.6106	out	167	low speed	Iron Gates	accepted	accepted	accepted	accepted
322	34407	0	7/31/2017 5:16	NN	7/31/2017 5:16	22.41389	44.72975	0.11	B	401663994.6	22.41389	44.72975	22.41389	44.72975	6	3	1	1	0	-130	663994.6	9590	37096	2479	84	9542	44.69878399	22.35010601	6114.353601	6.114353601	3.786350551	55.65999129	4950376.525	4993.7082	0.5096	out	167	low speed	Iron Gates	accepted	accepted	accepted	accepted
323	34400	56	7/31/2017 5:17	NN	7/31/2017 5:18	22.32204	44.69778	0.389	B	401663762.5	22.32204	44.69778	22.32204	44.69778	8	3	1	2	0	-130	663762.5	2590	4455	1505	109	3047	44.70009659	22.35112734	2319.751735	2.319751735	3.365441508	263.606993	4950523.673	2300.2855	0.3856	out	167	low speed	Iron Gates	accepted	accepted	accepted	accepted
324	34418	299	7/31/2017 5:43	NK	7/31/2017 5:46	22.33234	44.70511	0.255	1	401664017.8	22.33234	44.70511	22.33234	44.70511	48	3	1	5	0	-121	664017.8	801	2094	306	99	231	44.6920643	22.35466451	2287.471265	2.287471265	3.359355647	309.4238251	4949636.087	1792.6246	0.4961	out	168	low speed	Iron Gates	accepted	accepted	accepted	accepted
325	34400	242	7/31/2017 5:44	NK	7/31/2017 5:47	22.34132	44.69544	0.156	1	401663739.2	22.34132	44.69544	22.34132	44.69544	46	3	1	4	0	-121	663739.2	1009	2310	440	96	249	44.69211157	22.35361501	1042.400386	1.042400386	3.018034564	290.8477031	4949639.955	980.3025	0.5271	out	168	low speed	Iron Gates	accepted	accepted	accepted	accepted
326	34403	426	7/31/2017 5:45	NK	7/31/2017 5:47	22.32722	44.6988	0.368	3	401663613.3	22.32722	44.6988	22.32722	44.6988	58	3	1	4	0	-124	663613.3	207	971	44	113	344	44.69211157	22.35361501	2220.260646	2.220260646	3.346403961	289.6195504	4949639.955	2103.5555	0.5271	out	168	low speed	Iron Gates	accepted	accepted	accepted	accepted
327	34406	364	7/31/2017 5:45	NK	7/31/2017 5:48	22.34699	44.69197	0.186	2	401663997.9	22.34699	44.69197	22.34699	44.69197	58	3	1	5	0	-126	663997.9	424	1123	160	109	249	44.69210353	22.35283365	463.4524243	0.463452424	2.666005158	268.1589696	4949638.034	462.7853	0.4285	out	168	low speed	Iron Gates	accepted	accepted	accepted	accepted
328	34407	537	7/31/2017 5:45	NK	7/31/2017 5:48	22.34855	44.69671	0.253	2	401663969.3	22.34855	44.69671	22.34855	44.69671	58	3	1	6	1	-117	663969.3	475	811	277	108	281	44.69210353	22.35283365	614.2707473	0.614270747	2.788359834	326.5332743	4949638.034	347.8937	0.4285	out	168	low speed	Iron Gates	accepted	accepted	accepted	accepted
329	34406	480	7/31/2017 6:47	NN	7/31/2017 6:51	22.35588	44.70216	0.208	1	401663984.8	22.35588	44.70216	22.35588	44.70216	48	3	1	5	0	-127	663984.8	942	2506	354	100	238	44.69947583	22.35028295	534.5584011	0.534558401	2.727995159	55.99251159	4950453.608	438.4705	0.5005	out	169	low speed	Iron Gates	accepted	accepted	accepted	accepted
330	34400	721	7/31/2017 6:46	NN	7/31/2017 6:53	22.36517	44.70211	0.137	0	401663697.1	22.36517	44.70211	22.36517	44.70211	48	3	1	8	0	-120	663697.1	1846	4794	710	100	185	44.6984602	22.34935164	1317.686162	1.317686162	3.119811985	72.01602195	4950339.567	1246.4588	0.5062	out	169	low speed	Iron Gates	accepted	accepted	accepted	accepted
331	34403	304	7/31/2017 6:51	NN	7/31/2017 6:54	22.34236	44.71325	0.331	1	401663560.9	22.34236	44.71325	22.34236	44.71325	48	3	1	5	0	-121	663560.9	664	1867	235	120	300	44.69793842	22.35005932	1807.611145	1.807611145	3.25710501	340.3338236	4950282.536	638.0432	0.7142	out	169	low speed	Iron Gates	accepted	accepted	accepted	accepted
332	34407	0	7/31/2017 6:54	NN	7/31/2017 6:54	22.32579	44.70848	0.293	B	401663952.4	22.32579	44.70848	22.32579	44.70848	8	3	1	1	0	-125	663952.4	6198	12422	3092	94	4318	44.69793842	22.35005932	2252.064295	2.252064295	3.352580785	301.4298532	4950282.536	1941.887	0.7142	in	169	low speed	Iron Gates	accepted	accepted	accepted	accepted
333	34418	657	7/31/2017 6:47	NN	7/31/2017 6:54	22.35984	44.71304	0.149	1	401663980.4	22.35984	44.71304	22.35984	44.71304	48	3	1	7	0	-123	663980.4	689	1820	260	112	215	44.69793842	22.35005932	1848.536726	1.848536726	3.266828083	24.71719687	4950282.536	746.8967	0.7142	out	169	low speed	Iron Gates	accepted	accepted	accepted	accepted
334	34400	426	7/31/2017 7:10	MA	7/31/2017 7:10	22.40306	44.67619	0.168	B	401663678.3	22.40306	44.67619	22.40306	44.67619	6	3	1	2	0	-123	663678.3	15394	142063	1668	56	1849	44.69215332	22.35382045	4287.812759	4.287812759	3.632235812	114.5119158	4949644.863	3932.1096	0.5533	out	170	low speed	Iron Gates	accepted	accepted	accepted	accepted
335	34407	0	7/31/2017 7:11	MA	7/31/2017 7:11	22.31808	44.70544	0.459	B	401663948.3	22.31808	44.70544	22.31808	44.70544	6	3	1	1	0	-125	663948.3	6559	11437	3761	93	4902	44.69215692	22.35276106	3120.039756	3.120039756	3.494160128	298.3170395	4949643.869	2771.8839	0.4811	in	170	low speed	Iron Gates	accepted	accepted	accepted	accepted
336	34418	243	7/31/2017 7:12	MA	7/31/2017 7:12	22.31373	44.66078	0.127	A	401663944.7	22.31373	44.66078	22.31373	44.66078	6	3	1	3	0	-124	663944.7	3046	18485	501	78	1190	44.69268741	22.35211255	4672.677378	4.672677378	3.669565796	220.5433247	4949701.943	2984.1198	0.7365	out	170	low speed	Iron Gates	rejected	accepted	rejected	accepted
337	34403	56	7/31/2017 7:17	MA	7/31/2017 7:17	22.33141	44.7217	0.458	B	401663553.2	22.33141	44.7217	22.33141	44.7217	6	3	1	2	0	-127	663553.2	3918	8016	1915	101	2521	44.69230344	22.35255671	3671.495518	3.671495518	3.564843002	332.9212077	4949659.876	1728.9763	0.6903	out	170	low speed	Iron Gates	accepted	accepted	accepted	accepted
338	34406	0	7/31/2017 7:25	NK	7/31/2017 7:25	22.34997	44.7079	0.221	B	401663981.5	22.34997	44.7079	22.34997	44.7079	8	3	1	1	0	-127	663981.5	11327	16514	7768	95	3512	44.69223588	22.35263919	1753.497922	1.753497922	3.243905256	353.0939084	4949652.479	240.3392	0.5971	in	172	low speed	Iron Gates	accepted	accepted	accepted	accepted
339	34407	0	7/31/2017 7:25	NK	7/31/2017 7:25	22.34129	44.70329	0.239	B	401663929.5	22.34129	44.70329	22.34129	44.70329	6	3	1	1	0	-127	663929.5	5748	8239	4009	88	4960	44.69223588	22.35263919	1522.542278	1.522542278	3.182569361	323.8779876	4949652.479	919.4906	0.5971	in	172	low speed	Iron Gates	accepted	accepted	accepted	accepted
340	34418	364	7/31/2017 7:22	NK	7/31/2017 7:25	22.4611	44.7071	0.291	0	401663961.5	22.4611	44.7071	22.4611	44.7071	46	3	1	4	0	-126	663961.5	2047	4345	963	38	787	44.69223588	22.35263919	8753.605757	8.753605757	3.942186983	79.08703525	4949652.479	8564.4187	0.5971	out	171	low speed	Iron Gates	rejected	accepted	rejected	rejected
341	34403	300	7/31/2017 7:24	NK	7/31/2017 7:26	22.46949	44.70387	0.166	A	401663560	22.46949	44.70387	22.46949	44.70387	6	3	1	3	0	-132	663560	869	2772	272	32	1347	44.69205433	22.35331535	9301.14483	9.30114483	3.968536407	81.85727979	4949633.202	9181.6051	0.5039	out	172	low speed	Iron Gates	rejected	accepted	rejected	rejected
342	34400	0	7/31/2017 7:28	NK	7/31/2017 7:28	22.40196	44.67677	0.137	B	401663680.3	22.40196	44.67677	22.40196	44.67677	6	3	1	1	0	-126	663680.3	24809	41344	14886	70	3186	44.69165174	22.35502333	4072.014111	4.072014111	3.609809274	114.0339802	4949590.732	3747.578	0.5758	in	172	low speed	Iron Gates	accepted	accepted	accepted	accepted
343	34407	474	7/31/2017 8:04	MB	7/31/2017 8:05	22.34742	44.69242	0.195	2	401663929.4	22.34742	44.69242	22.34742	44.69242	58	3	1	5	0	-126	663929.4	431	1697	109	91	245	44.69376423	22.351141	330.6208141	0.330620814	2.519330191	243.0613699	4949820.281	292.3606	0.5482	out	173	low speed	Iron Gates	accepted	accepted	accepted	accepted
344	34400	122	7/31/2017 8:06	MB	7/31/2017 8:06	22.40269	44.68152	0.211	B	401663699.4	22.40269	44.68152	22.40269	44.68152	8	3	1	2	0	-126	663699.4	1467	3131	687	92	4139	44.69310617	22.35137226	4267.067698	4.267067698	3.630129533	107.6179315	4949747.486	4088.3324	0.5686	out	173	low speed	Iron Gates	accepted	accepted	accepted	accepted
345	34418	0	7/31/2017 8:06	MB	7/31/2017 8:06	22.45222	44.6973	0.394	B	401663974.4	22.45222	44.6973	22.45222	44.6973	7	3	1	1	0	-128	663974.4	6435	13129	3154	95	3453	44.69310617	22.35137226	8007.143034	8.007143034	3.903477587	86.65196872	4949747.486	7982.3832	0.5686	out	173	low speed	Iron Gates	accepted	accepted	accepted	accepted
346	34403	240	7/31/2017 8:07	MB	7/31/2017 8:07	22.34848	44.6931	0.217	0	401663546.2	22.34848	44.6931	22.34848	44.6931	48	3	1	4	0	-129	663546.2	2851	28763	282	92	758	44.69282798	22.35188062	271.2458936	0.271245894	2.433363172	276.420111	4949717.253	269.9503	0.7588	in	173	low speed	Iron Gates	accepted	accepted	accepted	accepted
347	34406	0	7/31/2017 8:07	MB	7/31/2017 8:07	22.35283	44.70179	0.237	B	401663983.4	22.35283	44.70179	22.35283	44.70179	8	3	1	1	0	-125	663983.4	12768	28149	5790	96	4572	44.69282798	22.35188062	998.7509599	0.99875096	2.99945721	4.306309485	4949717.253	58.6887	0.7588	in	173	low speed	Iron Gates	accepted	accepted	accepted	accepted
348	34406	56	7/31/2017 8:31	NN	7/31/2017 8:31	22.34472	44.70441	0.286	B	401663975.7	22.34472	44.70441	22.34472	44.70441	6	3	1	2	0	-129	663975.7	1481	4484	489	73	4179	44.69862909	22.34962807	751.0009501	0.75100095	2.875640486	328.8905966	4950358.691	399.458	0.688	out	174	low speed	Iron Gates	accepted	accepted	accepted	accepted
349	34407	56	7/31/2017 8:31	NN	7/31/2017 8:31	22.33884	44.70145	0.19	B	401663932.2	22.33884	44.70145	22.33884	44.70145	6	3	1	2	0	-125	663932.2	3252	6181	1710	75	2557	44.69862909	22.34962807	910.684595	0.910684595	2.95936799	290.1972387	4950358.691	859.8645	0.688	in	174	low speed	Iron Gates	accepted	accepted	accepted	accepted
350	34403	0	7/31/2017 8:32	NN	7/31/2017 8:32	22.31462	44.69342	0.409	B	401663543.9	22.31462	44.69342	22.31462	44.69342	6	3	1	1	0	-132	663543.9	8297	12387	5557	93	3117	44.69897795	22.3504013	2902.584297	2.902584297	3.462784841	257.6737173	4950398.458	2824.8853	0.5337	in	174	low speed	Iron Gates	accepted	accepted	accepted	accepted
351	34400	421	7/31/2017 8:49	MA	7/31/2017 8:53	22.35927	44.69318	0.211	1	401663673	22.35927	44.69318	22.35927	44.69318	48	3	1	5	3	-115	663673	676	2978	153	100	294	44.69234694	22.35252511	542.6031385	0.542603139	2.734482301	80.14381198	4949664.666	532.8952	0.7004	out	175	low speed	Iron Gates	accepted	accepted	accepted	accepted
352	34406	536	7/31/2017 8:49	MA	7/31/2017 8:53	22.35558	44.69145	0.247	3	401663966.7	22.35558	44.69145	22.35558	44.69145	56	3	1	5	1	-119	663966.7	218	1363	34	98	397	44.69234694	22.35252511	261.8666838	0.261866684	2.418080248	112.4410864	4949664.666	243.7161	0.7004	out	175	low speed	Iron Gates	accepted	accepted	accepted	accepted
353	34403	242	7/31/2017 8:52	MA	7/31/2017 8:54	22.35475	44.69577	0.213	1	401663586.6	22.35475	44.69577	22.35475	44.69577	46	3	1	4	0	-121	663586.6	896	4459	180	112	399	44.69216388	22.35365943	409.950676	0.409950676	2.612731607	12.13299253	4949645.824	79.7501	0.5541	out	175	low speed	Iron Gates	accepted	accepted	accepted	accepted
354	34407	358	7/31/2017 8:52	MA	7/31/2017 8:54	22.35967	44.68763	0.167	1	401663921.5	22.35967	44.68763	22.35967	44.68763	56	3	1	5	1	-119	663921.5	641	4083	100	109	389	44.69216388	22.35365943	693.4429174	0.693442917	2.841010717	136.6963654	4949645.824	484.663	0.5541	out	175	low speed	Iron Gates	accepted	accepted	accepted	accepted
355	34418	180	7/31/2017 8:53	MA	7/31/2017 8:54	22.32096	44.70775	0.418	A	401663946.4	22.32096	44.70775	22.32096	44.70775	8	3	1	3	1	-119	663946.4	2346	38383	143	109	1350	44.69216388	22.35365943	3117.152249	3.117152249	3.493758015	303.8450038	4949645.824	2619.0685	0.5541	out	175	low speed	Iron Gates	accepted	accepted	accepted	accepted
356	34418	421	8/1/2017 4:10	SR	8/1/2017 4:14	22.34257	44.68935	0.138	1	401664033.4	22.34257	44.68935	22.34257	44.68935	50	3	1	7	0	-122	664033.4	565	3801	83	88	327	44.69448986	22.35115509	888.4537992	0.888453799	2.948634849	229.896989	4949900.904	670.8141	0.5785	out	176	low speed	Iron Gates	accepted	accepted	rejected	rejected
357	34400	360	8/1/2017 4:12	SR	8/1/2017 4:16	22.33924	44.68893	0.169	2	401663776.1	22.33924	44.68893	22.33924	44.68893	50	3	1	6	1	-117	663776.1	433	1455	129	87	225	44.69372777	22.35114385	1083.812036	1.083812036	3.03495397	240.4492091	4949816.235	934.4309	0.5506	out	176	low speed	Iron Gates	accepted	accepted	rejected	rejected
358	34403	595	8/1/2017 4:10	SR	8/1/2017 4:16	22.33829	44.68871	0.178	1	401663660.5	22.33829	44.68871	22.33829	44.68871	40	3	1	5	0	-126	663660.5	811	3881	169	81	269	44.69372777	22.35114385	1161.510901	1.161510901	3.06502329	241.2280809	4949816.235	1009.3082	0.5506	out	176	low speed	Iron Gates	accepted	accepted	rejected	rejected
359	34406	543	8/1/2017 4:11	SR	8/1/2017 4:17	22.34001	44.68989	0.16	2	401664002.3	22.34001	44.68989	22.34001	44.68989	50	3	1	6	0	-125	664002.3	253	851	75	77	235	44.69311254	22.35136832	968.9630794	0.968963079	2.986307229	248.243437	4949748.189	894.0893	0.5657	out	176	low speed	Iron Gates	accepted	accepted	rejected	rejected
360	34407	539	8/1/2017 4:11	SR	8/1/2017 4:17	22.34527	44.69094	0.156	2	401663977.5	22.34527	44.69094	22.34527	44.69094	50	3	1	7	0	-123	663977.5	325	1220	86	80	214	44.69311254	22.35136832	540.3366512	0.540336651	2.732664427	243.3831626	4949748.189	479.2156	0.5657	out	176	low speed	Iron Gates	accepted	accepted	rejected	rejected
361	34406	58	8/1/2017 4:58	NN	8/1/2017 4:59	22.33802	44.69468	0.19	B	401664004.1	22.33802	44.69468	22.33802	44.69468	8	3	1	2	0	-126	664004.1	2027	7656	536	119	2692	44.69477534	22.35102776	1031.106621	1.031106621	3.013303576	269.4092643	4949932.448	1030.4684	0.598	out	177	low speed	Iron Gates	accepted	accepted	accepted	accepted
362	34407	599	8/1/2017 4:56	NN	8/1/2017 4:59	22.35252	44.69473	0.247	3	401663976.9	22.35252	44.69473	22.35252	44.69473	58	3	1	5	0	-123	663976.9	211	469	95	67	366	44.69477534	22.35102776	118.3887086	0.118388709	2.073310283	92.44745523	4949932.448	118.3181	0.598	out	177	low speed	Iron Gates	accepted	accepted	accepted	accepted
363	34418	117	8/1/2017 4:59	NN	8/1/2017 4:59	22.32363	44.69279	0.353	B	401664028.8	22.32363	44.69279	22.32363	44.69279	8	3	1	2	0	-127	664028.8	3534	15822	789	24	2564	44.69477534	22.35102776	2182.879817	2.182879817	3.339029825	264.1796214	4949932.448	2167.2198	0.598	out	177	low speed	Iron Gates	accepted	accepted	accepted	accepted
364	34400	120	8/1/2017 5:01	NN	8/1/2017 5:02	22.34364	44.69294	0.154	B	401663764.9	22.34364	44.69294	22.34364	44.69294	8	3	1	2	0	-125	663764.9	4153	38455	448	83	2895	44.69274449	22.35192052	656.7311562	0.656731156	2.81738762	271.9022763	4949708.031	656.4707	0.7543	in	177	low speed	Iron Gates	accepted	accepted	accepted	accepted
365	34403	482	8/1/2017 5:20	NK	8/1/2017 5:24	22.22298	44.72639	0.559	0	401663639.1	22.22298	44.72639	22.22298	44.72639	48	3	1	5	0	-124	663639.1	17523	666345	460	100	2335	44.69989903	22.35075912	10544.39634	10.54439634	4.023021722	286.2638471	4950501.243	10167.6109	0.4246	out	178	low speed	Iron Gates	accepted	accepted	accepted	accepted
366	34407	479	8/1/2017 5:20	NK	8/1/2017 5:24	22.33752	44.70041	0.198	0	401663973.8	22.33752	44.70041	22.33752	44.70041	56	3	1	6	0	-120	663973.8	3337	140775	79	100	1944	44.69989903	22.35075912	1050.82803	1.05082803	3.021531649	273.1080407	4950501.243	1049.8133	0.4246	out	178	low speed	Iron Gates	accepted	accepted	accepted	accepted
367	34418	478	8/1/2017 5:20	NK	8/1/2017 5:24	22.3207	44.70396	0.438	0	401664023.9	22.3207	44.70396	22.3207	44.70396	46	3	1	8	1	-119	664023.9	4782	220276	103	100	1936	44.69989903	22.35075912	2424.688341	2.424688341	3.384655924	280.7620152	4950501.243	2388.7762	0.4246	in	178	low speed	Iron Gates	accepted	accepted	accepted	accepted
368	34400	416	8/1/2017 5:21	NK	8/1/2017 5:25	22.30776	44.7091	0.571	0	401663756.7	22.30776	44.7091	22.30776	44.7091	46	3	1	8	1	-119	663756.7	9205	546628	155	100	2506	44.70026306	22.35193653	3636.142629	3.636142629	3.56064091	285.7191558	4950543.228	3515.6668	0.7172	out	178	low speed	Iron Gates	accepted	accepted	accepted	accepted
369	34406	478	8/1/2017 5:20	NK	8/1/2017 5:25	22.32974	44.70079	0.332	0	401664001.4	22.32974	44.70079	22.32974	44.70079	56	3	1	5	0	-125	664001.4	5337	270026	105	100	2798	44.70026306	22.35193653	1760.193141	1.760193141	3.245560324	271.9129083	4950543.228	1759.4846	0.7172	out	178	low speed	Iron Gates	accepted	accepted	accepted	accepted
370	34407	56	8/1/2017 5:53	SR	8/1/2017 5:54	22.36581	44.70222	0.142	B	401663961.3	22.36581	44.70222	22.36581	44.70222	8	3	1	2	0	-129	663961.3	1399	3548	551	105	3516	44.69114489	22.35526297	1487.801855	1.487801855	3.172545096	34.09588386	4949534.746	815.0932	0.6304	out	182	low speed	Iron Gates	accepted	accepted	accepted	accepted
371	34406	0	8/1/2017 5:55	SR	8/1/2017 5:55	22.33828	44.6924	0.182	B	401663995	22.33828	44.6924	22.33828	44.6924	8	2	1	1	0	-128	663995	1742	3000	1011	96	4920	44.6915572	22.35507564	1334.649336	1.334649336	3.125367175	274.037603	4949580.299	1332.379	0.5953	in	182	low speed	Iron Gates	accepted	accepted	accepted	accepted
372	34400	66	8/1/2017 5:55	SR	8/1/2017 5:56	22.38611	44.68861	0.161	B	401663732.4	22.38611	44.68861	22.38611	44.68861	8	2	1	2	0	-132	663732.4	2003	3362	1193	147	3152	44.69206891	22.35460927	2526.484836	2.526484836	3.402516696	98.78017964	4949636.526	2502.5488	0.4901	out	182	low speed	Iron Gates	accepted	accepted	accepted	accepted
373	34403	242	8/1/2017 5:54	SR	8/1/2017 5:56	22.3205	44.70949	0.434	A	401663605.1	22.3205	44.70949	22.3205	44.70949	8	3	1	3	0	-129	663605.1	4033	13866	1173	177	2071	44.69206891	22.35460927	3325.063468	3.325063468	3.521799939	305.6994262	4949636.526	2734.0792	0.4901	out	182	low speed	Iron Gates	accepted	accepted	accepted	accepted
374	34418	0	8/1/2017 5:56	SR	8/1/2017 5:56	22.29591	44.6849	0.343	B	401664011.2	22.29591	44.6849	22.29591	44.6849	8	2	1	1	0	-130	664011.2	1710	2819	1036	88	4828	44.69206891	22.35460927	4720.963466	4.720963466	3.67403064	260.2525457	4949636.526	4638.4603	0.4901	out	182	low speed	Iron Gates	accepted	accepted	accepted	accepted
375	34418	180	8/1/2017 6:38	NN	8/1/2017 6:40	22.34027	44.69623	0.165	1	401663977.2	22.34027	44.69623	22.34027	44.69623	58	3	1	4	0	-121	663977.2	573	2553	128	89	457	44.69352535	22.35118082	915.5750626	0.915575063	2.961693955	289.2243286	4949793.798	869.4582	0.526	out	183	low speed	Iron Gates	accepted	accepted	accepted	accepted
376	34403	361	8/1/2017 6:39	NN	8/1/2017 6:42	22.36738	44.69521	0.125	1	401663564.2	22.36738	44.69521	22.36738	44.69521	48	3	1	5	0	-121	663564.2	839	2547	276	113	263	44.69504155	22.35085661	1309.841256	1.309841256	3.117218665	89.17836096	4949961.794	1308.8759	0.6297	out	183	low speed	Iron Gates	accepted	accepted	accepted	accepted
377	34400	358	8/1/2017 6:41	NN	8/1/2017 6:43	22.35945	44.69229	0.109	0	401663694.5	22.35945	44.69229	22.35945	44.69229	48	3	1	5	0	-123	663694.5	2015	11571	350	111	459	44.69580271	22.35043751	814.0706619	0.814070662	2.910662104	118.7352637	4950045.794	720.5857	0.6584	in	183	low speed	Iron Gates	accepted	accepted	accepted	accepted
378	34406	421	8/1/2017 6:39	NN	8/1/2017 6:43	22.34381	44.69178	0.144	2	401663976.4	22.34381	44.69178	22.34381	44.69178	58	3	1	6	0	-123	663976.4	443	1087	180	114	230	44.69580271	22.35043751	689.7889721	0.689788972	2.838716247	229.5080937	4950045.794	517.7351	0.6584	out	183	low speed	Iron Gates	accepted	accepted	accepted	accepted
379	34407	414	8/1/2017 6:39	NN	8/1/2017 6:43	22.33998	44.6942	0.169	1	401663940.3	22.33998	44.6942	22.33998	44.6942	48	3	1	5	0	-120	663940.3	632	1388	288	104	253	44.69580271	22.35043751	847.8223712	0.847822371	2.928304872	257.8334471	4950045.794	825.6351	0.6584	out	183	low speed	Iron Gates	accepted	accepted	accepted	accepted
380	34418	485	8/1/2017 6:45	MA	8/1/2017 6:50	22.37034	44.67501	0.104	0	401663971.5	22.37034	44.67501	22.37034	44.67501	46	3	1	4	0	-122	663971.5	2525	5242	1215	125	497	44.70011571	22.35131971	3171.276376	3.171276376	3.501234092	151.6920681	4950526.049	1553.8086	0.4454	out	184	low speed	Iron Gates	rejected	accepted	accepted	accepted
381	34403	0	8/1/2017 6:53	MA	8/1/2017 6:53	22.36648	44.69375	0.114	B	401663578.3	22.36648	44.69375	22.36648	44.69375	6	3	1	1	0	-125	663578.3	5181	7437	3609	92	2088	44.70106621	22.35362565	1303.475122	1.303475122	3.115102747	128.6842346	4950634.667	1032.0125	0.5093	in	184	low speed	Iron Gates	accepted	accepted	accepted	accepted
382	34400	594	8/1/2017 6:46	MA	8/1/2017 6:55	22.38423	44.68728	0.152	B	401663692.2	22.38423	44.68728	22.38423	44.68728	6	3	1	2	0	-126	663692.2	5713	23332	1398	167	1596	44.70053463	22.35291872	2886.066005	2.886066005	3.460306259	120.7733479	4950574.687	2505.66	0.5415	out	184	low speed	Iron Gates	accepted	accepted	accepted	accepted
383	34406	56	8/1/2017 6:54	MA	8/1/2017 6:55	22.34333	44.69036	0.136	B	401663978.6	22.34333	44.69036	22.34333	44.69036	6	3	1	2	0	-122	663978.6	2729	5233	1423	87	1884	44.70053463	22.35291872	1362.37077	1.36237077	3.134295317	213.8189405	4950574.687	741.0258	0.5415	out	184	low speed	Iron Gates	accepted	accepted	accepted	accepted
384	34407	64	8/1/2017 6:54	MA	8/1/2017 6:55	22.34029	44.68523	0.138	B	401663938.3	22.34029	44.68523	22.34029	44.68523	6	3	1	2	0	-121	663938.3	3206	6515	1577	86	1809	44.70053463	22.35291872	1973.472326	1.973472326	3.295231041	210.3955933	4950574.687	972.536	0.5415	out	184	low speed	Iron Gates	accepted	accepted	accepted	accepted
385	34406	0	8/1/2017 6:59	NK	8/1/2017 6:59	22.34309	44.69042	0.138	B	401663978.7	22.34309	44.69042	22.34309	44.69042	6	3	1	1	0	-128	663978.7	3014	5153	1762	88	2279	44.69925463	22.35042703	1141.078699	1.141078699	3.057315598	210.5559504	4950429.226	565.1064	0.5049	out	186	low speed	Iron Gates	accepted	accepted	accepted	accepted
386	34407	0	8/1/2017 6:59	NK	8/1/2017 6:59	22.34037	44.68488	0.134	B	401663939.1	22.34037	44.68488	22.34037	44.68488	6	3	1	1	0	-128	663939.1	3530	6233	1998	88	2227	44.69925463	22.35042703	1785.270121	1.785270121	3.251703937	206.4443779	4950429.226	770.5101	0.5049	out	186	low speed	Iron Gates	accepted	accepted	accepted	accepted
387	34400	539	8/1/2017 6:57	NK	8/1/2017 7:00	22.33647	44.64604	0.4	1	401663680.1	22.33647	44.64604	22.33647	44.64604	46	3	1	4	0	-123	663680.1	973	1188	795	12	439	44.69897057	22.3504267	5985.136868	5.985136868	3.777074086	190.6203265	4950397.672	1009.311	0.5329	out	186	low speed	Iron Gates	rejected	accepted	rejected	accepted
388	34403	481	8/1/2017 6:57	NK	8/1/2017 7:01	22.35709	44.6952	0.202	B	401663561.3	22.35709	44.6952	22.35709	44.6952	6	3	1	2	0	-127	663561.3	3722	20260	683	22	1936	44.69877343	22.34999495	688.4336436	0.688433644	2.837862086	125.318833	4950375.206	568.7367	0.539	out	186	low speed	Iron Gates	accepted	accepted	accepted	accepted
389	34418	422	8/1/2017 6:57	NK	8/1/2017 7:01	22.36134	44.67829	0.109	B	401663972.2	22.36134	44.67829	22.36134	44.67829	6	3	1	2	0	-125	663972.2	4266	19416	937	36	1456	44.69877343	22.34999495	2447.465109	2.447465109	3.388716509	158.5072286	4950375.206	936.8653	0.539	out	186	low speed	Iron Gates	accepted	accepted	accepted	accepted
390	34406	0	8/1/2017 7:42	MB	8/1/2017 7:42	22.34031	44.69234	0.16	B	401663973.3	22.34031	44.69234	22.34031	44.69234	8	3	1	1	0	-126	663973.3	5923	8872	3953	83	4481	44.69973617	22.35035537	1144.333241	1.144333241	3.058552514	223.9933208	4950482.622	782.3355	0.4882	in	187	low speed	Iron Gates	accepted	accepted	accepted	accepted
391	34407	238	8/1/2017 7:42	MB	8/1/2017 7:42	22.34851	44.70036	0.25	2	401663934.4	22.34851	44.70036	22.34851	44.70036	58	3	1	4	0	-123	663934.4	308	943	100	115	430	44.69973617	22.35035537	161.8560811	0.161856081	2.209129021	295.4354646	4950482.622	147.3489	0.4882	in	187	low speed	Iron Gates	accepted	accepted	accepted	accepted
392	34418	365	8/1/2017 7:45	MB	8/1/2017 7:45	22.37879	44.69543	0.116	B	401663954.1	22.37879	44.69543	22.37879	44.69543	8	3	1	2	0	-133	663954.1	2621	87286	78	86	3322	44.69806063	22.34989051	2309.199379	2.309199379	3.363461432	97.29732236	4950295.89	2294.6077	0.5352	out	187	low speed	Iron Gates	accepted	accepted	accepted	accepted
393	34406	0	8/1/2017 8:18	NN	8/1/2017 8:18	22.34499	44.69487	0.191	B	401663967.4	22.34499	44.69487	22.34499	44.69487	8	3	1	1	0	-132	663967.4	1892	2294	1560	85	5345	44.70052734	22.35284521	884.8014161	0.884801416	2.946845809	224.6246664	4950573.781	611.9513	0.5317	in	188	low speed	Iron Gates	accepted	accepted	accepted	accepted
394	34400	0	8/1/2017 8:19	NN	8/1/2017 8:19	22.3651	44.65225	0.402	B	401663661.3	22.3651	44.65225	22.3651	44.65225	8	3	1	1	0	-125	663661.3	8129	11126	5939	101	5192	44.70032274	22.35195103	5442.889805	5.442889805	3.735829542	168.9934387	4950549.877	1131.2024	0.7191	out	188	low speed	Iron Gates	accepted	accepted	accepted	accepted
395	34403	120	8/1/2017 8:18	NN	8/1/2017 8:20	22.31809	44.7399	0.54	A	401663515.8	22.31809	44.7399	22.31809	44.7399	8	3	1	3	0	-128	663515.8	5759	33206	998	88	3313	44.70004505	22.35101737	5140.18124	5.14018124	3.710978432	329.5851145	4950517.803	2680.3704	0.4016	out	188	low speed	Iron Gates	rejected	accepted	rejected	accepted
396	34418	358	8/1/2017 8:18	NN	8/1/2017 8:21	22.41579	44.73318	0.129	0	401663964.9	22.41579	44.73318	22.41579	44.73318	57	3	1	4	0	-128	663964.9	1767	4423	705	41	947	44.69952897	22.35026401	6398.455506	6.398455506	3.806075154	54.1442136	4950459.486	5126.3867	0.4976	out	188	low speed	Iron Gates	rejected	accepted	rejected	accepted
397	34406	603	8/1/2017 8:28	MA	8/1/2017 8:31	22.35383	44.69521	0.23	0	401663970.4	22.35383	44.69521	22.35383	44.69521	46	3	1	7	2	-118	663970.4	3759	102008	138	101	1492	44.69522126	22.35073557	245.279245	0.245279245	2.389660801	90.29328752	4949981.597	245.1996	0.646	in	189	low speed	Iron Gates	accepted	accepted	accepted	accepted
398	34400	542	8/1/2017 8:30	MA	8/1/2017 8:32	22.39178	44.68312	0.12	0	401663671.8	22.39178	44.68312	22.39178	44.68312	56	3	1	9	3	-115	663671.8	3346	133622	83	100	1962	44.69447351	22.35112047	3461.315339	3.461315339	3.539241167	111.4433377	4949899.042	3243.1378	0.5695	out	189	low speed	Iron Gates	rejected	accepted	accepted	accepted
399	34403	536	8/1/2017 8:30	MA	8/1/2017 8:32	22.32607	44.6942	0.386	0	401663515	22.32607	44.6942	22.32607	44.6942	56	3	1	8	1	-118	663515	2064	47712	89	100	1696	44.69447351	22.35112047	1985.856236	1.985856236	3.297947805	269.1200536	4949899.042	1984.3367	0.5695	out	189	low speed	Iron Gates	accepted	accepted	accepted	accepted
400	34407	541	8/1/2017 8:29	MA	8/1/2017 8:32	22.34847	44.69675	0.25	0	401663927.4	22.34847	44.69675	22.34847	44.69675	58	3	1	7	2	-116	663927.4	2118	45766	98	101	1516	44.69447351	22.35112047	328.8356142	0.328835614	2.516978847	320.3877622	4949899.042	214.1922	0.5695	out	189	low speed	Iron Gates	accepted	accepted	accepted	accepted
401	34418	541	8/1/2017 8:30	MA	8/1/2017 8:32	22.39242	44.68235	0.109	1	401663942.9	22.39242	44.68235	22.39242	44.68235	56	3	1	8	3	-116	663942.9	773	18657	32	100	1224	44.69447351	22.35112047	3540.297601	3.540297601	3.549039771	112.4359344	4949899.042	3295.319	0.5695	out	189	low speed	Iron Gates	accepted	accepted	accepted	accepted
402	34403	422	8/2/2017 4:42	NN	8/2/2017 4:47	22.38134	44.67837	0.118	A	401663647.1	22.38134	44.67837	22.38134	44.67837	0	2	1	3	0	-128	663647.1	1478	9122	239	112	1013	44.69205584	22.35304453	2710.144	2.710144	3.432992367	124.2272146	4949633.014	2267.8158	0.5112	out	190	low speed	Iron Gates	accepted	accepted	accepted	accepted
403	34406	480	8/2/2017 4:45	NN	8/2/2017 4:47	22.35118	44.6852	0.174	2	401664001.1	22.35118	44.6852	22.35118	44.6852	50	2	1	4	0	-127	664001.1	316	408	244	51	386	44.69205584	22.35304453	776.0652884	0.776065288	2.889898259	190.9430299	4949633.014	135.1066	0.5112	out	190	low speed	Iron Gates	accepted	accepted	accepted	accepted
404	34407	296	8/2/2017 4:45	NN	8/2/2017 4:47	22.35764	44.67754	0.103	1	401663970.6	22.35764	44.67754	22.35764	44.67754	50	2	1	4	0	-123	663970.6	1060	3274	343	148	878	44.69205584	22.35304453	1653.711326	1.653711326	3.218459701	167.3149161	4949633.014	391.0021	0.5112	out	190	low speed	Iron Gates	accepted	accepted	accepted	accepted
405	34418	300	8/2/2017 4:46	NN	8/2/2017 4:49	22.35503	44.67726	0.106	A	401664022.1	22.35503	44.67726	22.35503	44.67726	0	2	1	3	0	-124	664022.1	888	1325	594	8	639	44.69174939	22.35499878	1610.144239	1.610144239	3.206864782	179.9122255	4949601.547	29.2458	0.5662	out	190	low speed	Iron Gates	accepted	accepted	accepted	accepted
406	34400	0	8/2/2017 4:51	NN	8/2/2017 4:51	22.27388	44.5266	0.46	B	401663685.1	22.27388	44.5266	22.27388	44.5266	0	2	1	1	0	-124	663685.1	29630	91349	9610	109	15735	44.6909858	22.35522291	19374.88101	19.37488101	4.287239044	199.4062226	4949517.021	6160.3005	0.5549	out	190	low speed	Iron Gates	accepted	rejected	rejected	rejected
407	34400	0	8/2/2017 4:54	NP	8/2/2017 4:54	22.31238	44.51825	0.486	B	401663690.6	22.31238	44.51825	22.31238	44.51825	6	3	1	1	0	-130	663690.6	31331	112550	8721	105	17787	44.69207528	22.35291302	19582.35188	19.58235188	4.29186485	189.4261068	4949635	2901.0743	0.458	out	191	low speed	Iron Gates	rejected	rejected	rejected	rejected
408	34403	0	8/2/2017 4:54	NP	8/2/2017 4:54	22.38165	44.67821	0.116	B	401663644.8	22.38165	44.67821	22.38165	44.67821	6	3	1	1	0	-133	663644.8	2512	4166	1514	103	1981	44.69207528	22.35291302	2750.308979	2.750308979	3.439381487	124.1617444	4949635	2303.1427	0.458	out	191	low speed	Iron Gates	accepted	accepted	accepted	accepted
409	34418	0	8/2/2017 4:55	NP	8/2/2017 4:55	22.35599	44.67905	0.107	B	401664020.9	22.35599	44.67905	22.35599	44.67905	6	3	1	1	0	-136	664020.9	3794	4885	2946	89	1675	44.69241575	22.3524143	1512.08603	1.51208603	3.179576501	169.2306995	4949672.164	308.0384	0.6836	out	191	low speed	Iron Gates	accepted	accepted	accepted	accepted
410	34400	358	8/2/2017 4:53	NK	8/2/2017 4:56	22.33541	44.69928	0.222	1	401663755.5	22.33541	44.69928	22.33541	44.69928	46	3	1	5	1	-119	663755.5	1040	2763	391	97	214	44.69296837	22.35142197	1450.061807	1.450061807	3.161386514	299.0094341	4949732.245	1280.2096	0.6137	out	192	low speed	Iron Gates	rejected	rejected	rejected	rejected
411	34403	301	8/2/2017 4:53	NK	8/2/2017 4:56	22.34917	44.6933	0.23	3	401663643.8	22.34917	44.6933	22.34917	44.6933	56	3	1	5	0	-125	663643.8	151	426	53	107	227	44.69296837	22.35142197	182.2703588	0.182270359	2.260716048	281.7034952	4949732.245	179.0459	0.6137	out	192	low speed	Iron Gates	rejected	accepted	accepted	accepted
412	34418	359	8/2/2017 4:53	NK	8/2/2017 4:56	22.34879	44.69578	0.248	2	401664025	22.34879	44.69578	22.34879	44.69578	56	3	1	5	0	-124	664025	368	1021	132	97	212	44.69296837	22.35142197	375.6928514	0.375692851	2.574832931	326.3584254	4949732.245	213.7171	0.6137	out	192	low speed	Iron Gates	accepted	accepted	accepted	accepted
413	34407	0	8/2/2017 4:56	NP	8/2/2017 4:56	22.35772	44.67746	0.103	B	401663972.6	22.35772	44.67746	22.35772	44.67746	6	3	1	1	0	-137	663972.6	1695	2192	1310	104	1994	44.69296837	22.35142197	1794.246682	1.794246682	3.253882152	163.8948217	4949732.245	527.7386	0.6137	out	191	low speed	Iron Gates	accepted	accepted	accepted	accepted
414	34406	240	8/2/2017 4:55	NK	8/2/2017 4:57	22.36992	44.6925	0.142	2	401664004.1	22.36992	44.6925	22.36992	44.6925	56	3	1	4	0	-124	664004.1	322	589	175	93	241	44.69382207	22.35112617	1496.948559	1.496948559	3.175206877	95.65134483	4949826.686	1491.584	0.5444	out	192	low speed	Iron Gates	accepted	accepted	accepted	accepted
415	34407	417	8/2/2017 4:55	NK	8/2/2017 4:58	22.36364	44.69035	0.115	1	401663973.3	22.36364	44.69035	22.36364	44.69035	46	3	1	5	0	-124	663973.3	635	1714	235	95	215	44.69469898	22.35102148	1110.872501	1.110872501	3.045664216	115.8647919	4949923.957	1007.891	0.5858	out	192	low speed	Iron Gates	accepted	accepted	accepted	accepted
416	34406	239	8/2/2017 5:20	SR	8/2/2017 5:22	22.34876	44.68331	0.145	B	401664005.9	22.34876	44.68331	22.34876	44.68331	8	3	1	2	0	-131	664005.9	1164	12856	105	96	2584	44.69413212	22.3511343	1217.255064	1.217255064	3.08538159	188.8652764	4949861.138	168.2198	0.5214	out	193	low speed	Iron Gates	accepted	accepted	accepted	accepted
417	34418	240	8/2/2017 5:20	SR	8/2/2017 5:22	22.39704	44.67511	0.172	1	401664034.1	22.39704	44.67511	22.39704	44.67511	56	3	1	5	0	-128	664034.1	1099	7844	154	96	1475	44.69413212	22.3511343	4208.680396	4.208680396	3.624145947	120.2342259	4949861.138	3673.5193	0.5214	out	193	low speed	Iron Gates	accepted	accepted	accepted	accepted
418	34403	604	8/2/2017 5:20	SR	8/2/2017 5:24	22.30855	44.67902	0.268	1	401663634.9	22.30855	44.67902	22.30855	44.67902	46	3	1	5	0	-129	663634.9	940	1428	618	58	366	44.69278322	22.3519937	3768.390371	3.768390371	3.576155885	245.9824805	4949712.43	3417.7295	0.7749	out	193	low speed	Iron Gates	accepted	accepted	accepted	accepted
419	34400	357	8/2/2017 5:22	SR	8/2/2017 5:25	22.31945	44.70617	0.441	1	401663745.6	22.31945	44.70617	22.31945	44.70617	45	3	1	6	0	-127	663745.6	1230	2210	683	155	469	44.69208299	22.35296851	3083.540615	3.083540615	3.489049673	300.5942408	4949635.929	2681.2428	0.4822	out	193	low speed	Iron Gates	rejected	rejected	rejected	rejected
420	34407	58	8/2/2017 5:29	SR	8/2/2017 5:30	22.35807	44.70248	0.178	B	401663966.3	22.35807	44.70248	22.35807	44.70248	8	3	1	2	0	-127	663966.3	2073	6316	680	95	3099	44.69030771	22.35508218	1373.230656	1.373230656	3.13774349	9.89757193	4949441.513	214.2059	0.4629	out	193	low speed	Iron Gates	accepted	accepted	accepted	accepted
421	34400	0	8/2/2017 6:26	MA	8/2/2017 6:26	22.32693	44.81716	0.703	B	401663739.5	22.32693	44.81716	22.32693	44.81716	8	3	1	1	0	-124	663739.5	11835	16906	8284	84	4692	44.70089112	22.35348936	13090.62706	13.09062706	4.11696045	350.7867163	4950615.038	2314.8047	0.5768	out	195	low speed	Iron Gates	rejected	rejected	rejected	rejected
422	34406	0	8/2/2017 6:26	MA	8/2/2017 6:26	22.33767	44.6885	0.182	B	401663994.4	22.33767	44.6885	22.33767	44.6885	8	3	1	1	0	-127	663994.4	2032	3406	1211	86	5222	44.70089112	22.35348936	1862.351275	1.862351275	3.270061601	222.2249632	4950615.038	1230.6759	0.5768	out	195	low speed	Iron Gates	accepted	accepted	accepted	accepted
423	34418	0	8/2/2017 6:27	MA	8/2/2017 6:27	22.36906	44.69995	0.174	B	401663984.7	22.36906	44.69995	22.36906	44.69995	8	3	1	1	0	-128	663984.7	2932	4602	1867	84	4944	44.70105247	22.35361576	1230.172396	1.230172396	3.089965978	95.73489928	4950633.127	1225.6183	0.5148	in	195	low speed	Iron Gates	rejected	accepted	accepted	accepted
424	34407	721	8/2/2017 6:23	NN	8/2/2017 6:29	22.35672	44.70329	0.229	1	401663957.8	22.35672	44.70329	22.35672	44.70329	48	3	1	8	1	-119	663957.8	1174	6268	219	103	340	44.70026599	22.35181617	513.7871472	0.513787147	2.710783236	49.05545085	4950543.396	382.9117	0.7043	out	196	low speed	Iron Gates	accepted	accepted	accepted	accepted
425	34400	541	8/2/2017 6:27	NN	8/2/2017 6:30	22.38396	44.70203	0.246	1	401663711.1	22.38396	44.70203	22.38396	44.70203	46	3	1	8	0	-121	663711.1	649	2789	151	105	247	44.69987657	22.35074052	2643.69259	2.64369259	3.422210954	84.78900277	4950498.724	2627.7794	0.4271	out	196	low speed	Iron Gates	accepted	accepted	accepted	accepted
426	34403	424	8/2/2017 6:26	NN	8/2/2017 6:30	22.22357	44.74182	0.631	0	401663600.7	22.22357	44.74182	22.22357	44.74182	48	3	1	5	0	-124	663600.7	4217	26585	668	102	386	44.69987657	22.35074052	11101.44149	11.10144149	4.045379374	294.8998079	4950498.724	10145.2226	0.4271	out	196	low speed	Iron Gates	rejected	accepted	rejected	accepted
427	34406	421	8/2/2017 6:26	NN	8/2/2017 6:30	22.34793	44.70318	0.249	1	401663992.9	22.34793	44.70318	22.34793	44.70318	48	3	1	6	0	-121	663992.9	1154	6294	211	103	334	44.69987657	22.35074052	429.3911453	0.429391145	2.632853084	328.8376396	4950498.724	228.7396	0.4271	out	196	low speed	Iron Gates	accepted	accepted	accepted	accepted
428	34418	540	8/2/2017 6:27	NN	8/2/2017 6:31	22.35494	44.70044	0.185	2	401663986.5	22.35494	44.70044	22.35494	44.70044	58	3	1	7	0	-122	663986.5	326	635	167	94	400	44.69933359	22.35043684	377.492537	0.377492537	2.57690837	70.93171263	4950438.01	354.7257	0.4883	out	196	low speed	Iron Gates	rejected	accepted	accepted	accepted
429	34403	360	8/2/2017 6:27	MA	8/2/2017 6:33	22.40366	44.73441	0.121	A	401663606.7	22.40366	44.73441	22.40366	44.73441	6	3	1	3	0	-124	663606.7	6219	10693	3616	13	782	44.69839549	22.34945281	5870.699645	5.870699645	3.768689862	46.9249283	4950332.512	4225.7531	0.3537	out	195	low speed	Iron Gates	rejected	accepted	rejected	rejected
430	34407	0	8/2/2017 6:33	MA	8/2/2017 6:33	22.34905	44.70644	0.234	B	401663957.4	22.34905	44.70644	22.34905	44.70644	6	3	1	1	0	-126	663957.4	5270	7812	3555	92	1281	44.69839549	22.34945281	894.5237625	0.894523763	2.951591882	357.9616959	4950332.512	46.7167	0.3537	in	195	low speed	Iron Gates	accepted	accepted	accepted	accepted
431	34407	58	8/2/2017 6:34	NK	8/2/2017 6:35	22.35053	44.68904	0.223	B	401663947.2	22.35053	44.68904	22.35053	44.68904	6	3	1	2	0	-127	663947.2	4373	11016	1735	90	1217	44.69686763	22.35021707	870.2050706	0.870205071	2.93962161	178.3721192	4950163.798	39.2106	0.6984	out	198	low speed	Iron Gates	accepted	accepted	accepted	accepted
432	34400	236	8/2/2017 6:34	NK	8/2/2017 6:36	22.3709	44.68597	0.126	0	401663704.3	22.3709	44.68597	22.3709	44.68597	46	3	1	4	0	-120	663704.3	2700	6390	1140	48	564	44.69609357	22.3502806	1984.225848	1.984225848	3.297591103	124.6299909	4950077.897	1652.6243	0.6132	out	198	low speed	Iron Gates	rejected	accepted	accepted	accepted
433	34403	180	8/2/2017 6:34	NK	8/2/2017 6:36	22.38873	44.70912	0.193	A	401663589.2	22.38873	44.70912	22.38873	44.70912	6	3	1	3	0	-124	663589.2	3840	8882	1660	47	708	44.69609357	22.3502806	3373.608632	3.373608632	3.528094699	64.51475062	4950077.897	3021.7126	0.6132	out	198	low speed	Iron Gates	accepted	accepted	accepted	rejected
434	34406	478	8/2/2017 6:34	NK	8/2/2017 6:37	22.35043	44.69158	0.227	2	401663983.5	22.35043	44.69158	22.35043	44.69158	56	3	1	5	0	-125	663983.5	394	518	299	125	288	44.69528203	22.35071152	411.9957664	0.411995766	2.614892753	183.0943241	4949988.316	15.4874	0.6506	out	198	low speed	Iron Gates	accepted	accepted	accepted	accepted
435	34418	182	8/2/2017 6:35	NK	8/2/2017 6:37	22.35279	44.68348	0.142	A	401663975.5	22.35279	44.68348	22.35279	44.68348	6	3	1	3	0	-125	663975.5	1037	1925	559	20	737	44.69528203	22.35071152	1321.818091	1.321818091	3.121171692	172.8635134	4949988.316	186.4549	0.6506	out	198	low speed	Iron Gates	accepted	accepted	accepted	accepted
436	34418	0	8/2/2017 7:20	MB	8/2/2017 7:20	22.33836	44.71828	0.331	B	401663962.1	22.33836	44.71828	22.33836	44.71828	8	3	1	1	0	-131	663962.1	6635	9408	4679	86	4270	44.69917987	22.35048864	2329.997416	2.329997416	3.367355439	335.7107368	4950421.002	995.7862	0.5066	in	199	low speed	Iron Gates	accepted	accepted	accepted	accepted
437	34400	0	8/2/2017 7:22	MB	8/2/2017 7:22	22.42781	44.7738	0.507	B	401663688.3	22.42781	44.7738	22.42781	44.7738	8	3	1	1	0	-127	663688.3	13731	20956	8997	83	4226	44.69870118	22.34983368	10382.38901	10.38238901	4.016297297	36.41145414	4950366.968	6031.5224	0.6519	out	199	low speed	Iron Gates	accepted	accepted	accepted	accepted
438	34403	0	8/2/2017 7:22	MB	8/2/2017 7:22	22.19817	44.75861	0.315	B	401663571.7	22.19817	44.75861	22.19817	44.75861	8	3	1	1	0	-130	663571.7	32619	50640	21010	83	4219	44.69870118	22.34983368	13735.72096	13.73572096	4.13785146	299.0741936	4950366.968	12113.8871	0.6519	in	199	low speed	Iron Gates	rejected	rejected	rejected	accepted
439	34407	0	8/2/2017 7:24	MB	8/2/2017 7:24	22.34613	44.72159	0.332	B	401663949.8	22.34613	44.72159	22.34613	44.72159	8	3	1	1	0	-129	663949.8	15945	27903	9111	88	4186	44.69847235	22.34933789	2581.520892	2.581520892	3.411875644	354.3679268	4950340.899	296.6072	0.5263	in	199	low speed	Iron Gates	accepted	accepted	accepted	accepted
440	34406	56	8/2/2017 8:05	NN	8/2/2017 8:06	22.35786	44.69843	0.184	B	401663971.7	22.35786	44.69843	22.35786	44.69843	8	3	1	2	0	-126	663971.7	3915	12946	1183	109	4196	44.70029575	22.35190007	515.8709679	0.515870968	2.712541087	113.7693304	4950546.812	475.633	0.7179	in	200	low speed	Iron Gates	accepted	accepted	accepted	accepted
441	34403	120	8/2/2017 8:05	NN	8/2/2017 8:07	22.36573	44.71533	0.196	B	401663520.1	22.36573	44.71533	22.36573	44.71533	8	3	1	2	0	-125	663520.1	7997	57562	1111	100	3814	44.70000724	22.35106607	2061.501467	2.061501467	3.314183648	34.22147074	4950513.667	1133.2138	0.4067	out	200	low speed	Iron Gates	accepted	accepted	accepted	rejected
442	34406	485	8/2/2017 8:08	MA	8/2/2017 8:09	22.34378	44.70007	0.239	1	401663972.1	22.34378	44.70007	22.34378	44.70007	46	3	1	6	3	-119	663972.1	897	3383	238	96	218	44.69892531	22.35038261	538.5473503	0.53854735	2.731223893	283.70712	4950392.586	525.2045	0.5364	in	201	low speed	Iron Gates	accepted	accepted	accepted	accepted
443	34407	363	8/2/2017 8:08	MA	8/2/2017 8:09	22.34058	44.70257	0.226	1	401663928.9	22.34058	44.70257	22.34058	44.70257	48	3	1	7	4	-116	663928.9	586	1492	229	94	181	44.69892531	22.35038261	876.1515421	0.876151542	2.94257923	297.6136683	4950392.586	783.2979	0.5364	out	201	low speed	Iron Gates	accepted	accepted	accepted	accepted
444	34400	240	8/2/2017 8:05	NN	8/2/2017 8:09	22.41778	44.69056	0.147	A	401663679.1	22.41778	44.69056	22.41778	44.69056	8	3	1	3	0	-125	663679.1	4288	23521	781	87	1571	44.69892531	22.35038261	5422.48877	5.42248877	3.734198661	99.90418986	4950392.586	5355.8849	0.5364	out	200	low speed	Iron Gates	rejected	accepted	rejected	accepted
445	34418	421	8/2/2017 8:05	NN	8/2/2017 8:09	22.34916	44.7083	0.233	0	401663939.1	22.34916	44.7083	22.34916	44.7083	48	3	1	4	0	-125	663939.1	2126	3970	1138	61	563	44.69892531	22.35038261	1046.268022	1.046268022	3.019642952	354.7041653	4950392.586	114.1163	0.5364	out	200	low speed	Iron Gates	accepted	accepted	accepted	accepted
446	34400	720	8/2/2017 8:04	MA	8/2/2017 8:10	22.35969	44.69345	0.257	1	401663669.5	22.35969	44.69345	22.35969	44.69345	46	3	1	7	4	-117	663669.5	903	4251	191	91	279	44.69865055	22.34978716	974.727204	0.974727204	2.988883087	126.4561001	4950361.283	794.2224	0.7009	out	201	low speed	Iron Gates	accepted	accepted	accepted	accepted
447	34418	598	8/2/2017 8:06	MA	8/2/2017 8:10	22.3463	44.69773	0.237	1	401663936.4	22.3463	44.69773	22.3463	44.69773	46	3	1	8	3	-116	663936.4	516	2098	127	94	203	44.69865055	22.34978716	294.7146539	0.294714654	2.469401731	249.6261686	4950361.283	274.589	0.7009	out	201	low speed	Iron Gates	accepted	accepted	accepted	accepted
448	34403	298	8/2/2017 8:11	MA	8/2/2017 8:12	22.35833	44.69301	0.224	A	401663511	22.35833	44.69301	22.35833	44.69301	6	3	1	3	1	-117	663511	977	9293	102	99	711	44.69759678	22.35028421	816.403188	0.816403188	2.911904692	128.7284878	4950244.881	645.9575	0.7199	out	201	low speed	Iron Gates	rejected	accepted	accepted	rejected
449	34407	720	8/2/2017 8:58	MB	8/2/2017 8:58	22.32535	44.69256	0.377	0	401663924.4	22.32535	44.69256	22.32535	44.69256	48	3	1	4	0	-121	663924.4	2118	14013	320	93	598	44.69860721	22.34957309	2034.204134	2.034204134	3.308394533	250.6491054	4950356.188	1908.2079	0.6691	out	202	low speed	Iron Gates	accepted	accepted	accepted	accepted
450	34406	600	8/2/2017 8:59	MB	8/2/2017 8:59	22.3663	44.69343	0.112	A	401663970	22.3663	44.69343	22.3663	44.69343	8	3	1	3	0	-128	663970	2346	10471	525	76	809	44.69816524	22.34980334	1409.483297	1.409483297	3.149059934	111.9889039	4950307.395	1315.8256	0.4997	out	202	low speed	Iron Gates	accepted	accepted	accepted	accepted
451	34400	240	8/2/2017 9:05	MB	8/2/2017 9:05	22.35126	44.69917	0.251	A	401663670.4	22.35126	44.69917	22.35126	44.69917	8	3	1	3	0	-124	663670.4	2837	47379	169	110	1410	44.69421174	22.35110982	551.1194253	0.551119425	2.741245719	1.233417935	4949869.95	2.7614	0.5235	out	202	low speed	Iron Gates	accepted	accepted	accepted	accepted
452	34418	237	8/2/2017 9:05	MB	8/2/2017 9:05	22.33464	44.70215	0.25	A	401663928.6	22.33464	44.70215	22.33464	44.70215	8	3	1	3	0	-127	663928.6	3375	69417	164	109	1709	44.69421174	22.35110982	1575.510024	1.575510024	3.197421171	304.1400915	4949869.95	1319.4143	0.5235	out	202	low speed	Iron Gates	accepted	accepted	accepted	accepted
453	34403	0	8/2/2017 9:08	MB	8/2/2017 9:08	22.36549	44.69972	0.13	B	401663499.4	22.36549	44.69972	22.36549	44.69972	8	3	1	1	0	-133	663499.4	6398	9565	4279	88	4611	44.69279671	22.35193888	1321.205915	1.321205915	3.120970509	54.29428934	4949713.856	1060.8374	0.7762	in	202	low speed	Iron Gates	accepted	accepted	accepted	accepted
454	34418	360	8/3/2017 4:27	NK	8/3/2017 4:30	22.35858	44.69742	0.183	A	401664034.4	22.35858	44.69742	22.35858	44.69742	0	3	1	3	0	-125	664034.4	160	301	84	119	344	44.69210923	22.35289735	742.4160962	0.742416096	2.870647379	37.25810987	4949638.751	440.4332	0.4557	out	203	low speed	Iron Gates	accepted	accepted	accepted	accepted
455	34407	0	8/3/2017 4:31	NK	8/3/2017 4:31	22.15055	44.63809	0.718	B	401663925.2	22.15055	44.63809	22.15055	44.63809	0	3	1	1	0	-129	663925.2	38386	246375	5980	90	15334	44.69266621	22.35213024	17097.95981	17.09795981	4.232944292	249.1596644	4949699.612	15886.7685	0.728	out	203	low speed	Iron Gates	rejected	rejected	rejected	rejected
456	34400	657	8/3/2017 4:26	NK	8/3/2017 4:32	22.35037	44.70039	0.249	3	401663771.6	22.35037	44.70039	22.35037	44.70039	50	3	1	6	0	-122	663771.6	239	487	117	95	207	44.69300936	22.35144141	824.5645967	0.824564597	2.916224684	354.1085558	4949736.823	98.4866	0.608	out	203	low speed	Iron Gates	accepted	accepted	accepted	accepted
457	34403	0	8/3/2017 4:32	NK	8/3/2017 4:32	22.29348	44.51829	0.498	B	401663506.1	22.29348	44.51829	22.29348	44.51829	0	3	1	1	0	-127	663506.1	11080	47229	2599	98	11289	44.69300936	22.35144141	19953.3129	19.9533129	4.300015013	193.2888395	4949736.823	4284.8636	0.608	out	203	low speed	Iron Gates	rejected	rejected	rejected	rejected
458	34406	242	8/3/2017 4:30	NK	8/3/2017 4:32	22.33043	44.6506	0.45	B	401663977.9	22.33043	44.6506	22.33043	44.6506	0	3	1	2	0	-128	663977.9	1884	43984	80	39	5322	44.69300936	22.35144141	4998.599693	4.998599693	3.698848358	199.4089854	4949736.823	1587.9263	0.608	out	203	low speed	Iron Gates	rejected	accepted	rejected	accepted
459	34406	58	8/3/2017 4:34	NN	8/3/2017 4:35	22.35284	44.67735	0.106	B	401663993.6	22.35284	44.67735	22.35284	44.67735	6	3	1	2	0	-128	663993.6	610	929	400	48	1406	44.69545084	22.35052477	2019.824106	2.019824106	3.305313551	174.8039391	4950006.823	216.8321	0.616	out	205	low speed	Iron Gates	accepted	accepted	accepted	accepted
460	34418	296	8/3/2017 4:35	NN	8/3/2017 4:38	22.35577	44.69373	0.237	A	401664031.2	22.35577	44.69373	22.35577	44.69373	6	3	1	3	0	-127	664031.2	403	1196	135	31	1046	44.6977189	22.35023509	623.6648913	0.623664891	2.794951296	135.3933599	4950258.382	445.9004	0.7033	out	205	low speed	Iron Gates	accepted	accepted	accepted	accepted
461	34400	661	8/3/2017 4:31	NN	8/3/2017 4:39	22.35743	44.69652	0.179	1	401663769.8	22.35743	44.69652	22.35743	44.69652	46	3	1	6	0	-121	663769.8	1265	1510	1060	135	325	44.69829792	22.34955682	654.5636099	0.65456361	2.815951857	107.6242259	4950321.81	627.0686	0.3321	in	205	low speed	Iron Gates	accepted	accepted	accepted	accepted
462	34403	481	8/3/2017 4:34	NN	8/3/2017 4:39	22.35123	44.68864	0.228	A	401663652.8	22.35123	44.68864	22.35123	44.68864	6	3	1	3	0	-127	663652.8	1402	4453	441	36	914	44.69829792	22.34955682	1081.407597	1.081407597	3.033989416	172.9790421	4950321.81	150.3605	0.3321	out	205	low speed	Iron Gates	accepted	accepted	accepted	accepted
463	34403	0	8/3/2017 4:40	NP	8/3/2017 4:40	22.35068	44.68908	0.224	B	401663654.3	22.35068	44.68908	22.35068	44.68908	6	3	1	1	0	-130	663654.3	1798	2783	1160	45	1174	44.69875272	22.35006091	1076.008295	1.076008295	3.031815619	177.3949197	4950372.992	66.8668	0.5148	out	206	low speed	Iron Gates	accepted	accepted	accepted	accepted
464	34406	0	8/3/2017 4:42	NP	8/3/2017 4:42	22.35291	44.67728	0.106	B	401663993.7	22.35291	44.67728	22.35291	44.67728	6	3	1	1	0	-127	663993.7	779	1009	601	73	2184	44.69979216	22.35049367	2509.001925	2.509001925	3.399500995	175.6363096	4950489.023	232.9697	0.4645	out	206	low speed	Iron Gates	accepted	accepted	accepted	accepted
465	34407	180	8/3/2017 4:41	NP	8/3/2017 4:42	22.35967	44.73029	0.272	0	401663987.3	22.35967	44.73029	22.35967	44.73029	56	3	1	4	0	-124	663987.3	4271	16191	1126	47	2233	44.69979216	22.35049367	3466.228391	3.466228391	3.539857175	12.06886089	4950489.023	670.4299	0.4645	out	206	low speed	Iron Gates	rejected	accepted	accepted	accepted
466	34403	54	8/3/2017 4:52	SR	8/3/2017 4:53	22.34893	44.68764	0.19	B	401663658.8	22.34893	44.68764	22.34893	44.68764	6	3	1	2	0	-126	663658.8	1511	5885	387	101	1705	44.69834528	22.34952615	1190.570736	1.190570736	3.075755203	182.2670082	4950327.031	27.5378	0.2627	out	207	low speed	Iron Gates	accepted	accepted	accepted	accepted
467	34406	64	8/3/2017 4:52	SR	8/3/2017 4:53	22.36018	44.69393	0.19	B	401664008.6	22.36018	44.69393	22.36018	44.69393	6	3	1	2	0	-129	664008.6	715	3800	134	103	1990	44.69834528	22.34952615	976.6451011	0.976645101	2.989736776	120.2425901	4950327.031	852.2743	0.2627	out	207	low speed	Iron Gates	accepted	accepted	accepted	accepted
468	34407	180	8/3/2017 4:51	SR	8/3/2017 4:53	22.35972	44.69435	0.193	A	401663981.5	22.35972	44.69435	22.35972	44.69435	6	3	1	3	0	-125	663981.5	774	3374	177	109	746	44.69834528	22.34952615	921.9326937	0.921932694	2.964699216	118.8705419	4950327.031	815.0477	0.2627	out	207	low speed	Iron Gates	accepted	accepted	accepted	accepted
469	34418	298	8/3/2017 4:51	SR	8/3/2017 4:53	22.34466	44.69379	0.169	2	401664032.7	22.34466	44.69379	22.34466	44.69379	56	3	1	6	0	-122	664032.7	264	432	160	124	278	44.69834528	22.34952615	636.4079467	0.636407947	2.803735594	217.211538	4950327.031	377.1814	0.2627	out	207	low speed	Iron Gates	accepted	accepted	accepted	accepted
470	34400	301	8/3/2017 4:52	SR	8/3/2017 4:54	22.34596	44.68776	0.136	3	401663772.7	22.34596	44.68776	22.34596	44.68776	56	3	1	6	0	-123	663772.7	205	250	168	38	271	44.69782652	22.35016862	1167.334404	1.167334404	3.067195285	196.5524066	4950270.249	314.9655	0.7058	out	207	low speed	Iron Gates	accepted	accepted	accepted	accepted
471	34418	0	8/3/2017 6:09	MA	8/3/2017 6:09	22.33661	44.71399	0.395	B	401664014	22.33661	44.71399	22.33661	44.71399	8	3	1	1	0	-125	664014	3713	5818	2370	88	5123	44.70036289	22.35212898	1950.817781	1.950817781	3.290216705	321.013971	4950554.571	1254.3416	0.6839	out	209	low speed	Iron Gates	rejected	accepted	accepted	accepted
472	34400	60	8/3/2017 6:09	MA	8/3/2017 6:10	22.33727	44.70758	0.306	B	401663743.8	22.33727	44.70758	22.33727	44.70758	8	3	1	2	0	-125	663743.8	1851	2494	1373	19	3910	44.70060194	22.35308024	1473.52973	1.47352973	3.168358903	301.839585	4950582.377	1265.294	0.5642	out	209	low speed	Iron Gates	accepted	accepted	accepted	accepted
473	34407	482	8/3/2017 6:07	NK	8/3/2017 6:10	22.34863	44.70134	0.241	2	401663965.2	22.34863	44.70134	22.34863	44.70134	58	3	1	9	1	-119	663965.2	333	518	213	96	162	44.70060194	22.35308024	362.1181924	0.362118192	2.558850344	283.1337781	4950582.377	353.9277	0.5642	out	208	low speed	Iron Gates	accepted	accepted	accepted	accepted
474	34400	300	8/3/2017 6:09	NK	8/3/2017 6:11	22.32115	44.68396	0.294	3	401663724.4	22.32115	44.68396	22.32115	44.68396	56	3	1	4	0	-124	663724.4	155	249	96	71	296	44.70106722	22.35361962	3199.743711	3.199743711	3.505115194	233.4564559	4950634.771	2541.5603	0.5111	out	208	low speed	Iron Gates	rejected	accepted	accepted	accepted
475	34403	362	8/3/2017 6:08	NK	8/3/2017 6:11	22.34106	44.69671	0.161	A	401663606.9	22.34106	44.69671	22.34106	44.69671	8	3	1	3	0	-127	663606.9	145	255	82	103	283	44.70106722	22.35361962	1106.972867	1.106972867	3.044136976	243.984622	4950634.771	987.0574	0.5111	out	208	low speed	Iron Gates	accepted	accepted	accepted	accepted
476	34406	180	8/3/2017 6:10	NK	8/3/2017 6:11	22.35492	44.69118	0.259	A	401663991.7	22.35492	44.69118	22.35492	44.69118	8	3	1	3	0	-124	663991.7	214	369	123	167	526	44.70106722	22.35361962	1103.549589	1.103549589	3.042791853	174.6588557	4950634.771	121.2926	0.5111	out	208	low speed	Iron Gates	accepted	accepted	accepted	accepted
477	34418	180	8/3/2017 6:09	NK	8/3/2017 6:11	22.35167	44.69538	0.251	B	401664006	22.35167	44.69538	22.35167	44.69538	6	3	1	2	0	-124	664006	2012	43939	92	72	3359	44.70106722	22.35361962	650.6142901	0.65061429	2.813323598	193.6946422	4950634.771	143.9726	0.5111	out	208	low speed	Iron Gates	accepted	accepted	accepted	accepted
478	34406	414	8/3/2017 6:13	NN	8/3/2017 6:14	22.35494	44.69634	0.203	1	401663995.1	22.35494	44.69634	22.35494	44.69634	56	3	1	5	0	-124	663995.1	1038	11728	91	100	717	44.70041066	22.35224289	500.32376	0.50032376	2.699251128	154.7809779	4950560.027	221.2018	0.665	out	210	low speed	Iron Gates	accepted	accepted	accepted	accepted
479	34407	601	8/3/2017 6:11	NN	8/3/2017 6:14	22.34183	44.70182	0.223	1	401663966.1	22.34183	44.70182	22.34183	44.70182	56	3	1	5	0	-124	663966.1	1375	21795	86	102	817	44.70041066	22.35224289	840.0096316	0.840009632	2.924284266	280.7810264	4950560.027	827.5427	0.665	in	210	low speed	Iron Gates	accepted	accepted	accepted	accepted
480	34418	721	8/3/2017 6:12	NN	8/3/2017 6:14	22.40322	44.69042	0.108	0	401664006	22.40322	44.69042	22.40322	44.69042	46	3	1	11	0	-121	664006	3315	44507	246	102	718	44.70041066	22.35224289	4190.371487	4.190371487	3.622252526	105.4135561	4950560.027	4057.7925	0.665	out	210	low speed	Iron Gates	rejected	accepted	accepted	accepted
481	34400	601	8/3/2017 6:14	NN	8/3/2017 6:15	22.43182	44.6806	0.517	0	401663733.1	22.43182	44.6806	22.43182	44.6806	46	3	1	9	0	-121	663733.1	6060	75205	488	100	698	44.70017103	22.35142808	6733.584456	6.733584456	3.828246312	108.903158	4950532.337	6407.3091	0.4749	out	210	low speed	Iron Gates	rejected	accepted	rejected	accepted
482	34403	665	8/3/2017 6:13	NN	8/3/2017 6:15	22.42059	44.69273	0.199	0	401663613.7	22.42059	44.69273	22.42059	44.69273	46	3	1	9	0	-123	663613.7	3323	25732	429	102	624	44.70017103	22.35142808	5543.928074	5.543928074	3.743817587	98.60659048	4950532.337	5493.808	0.4749	out	210	low speed	Iron Gates	rejected	accepted	rejected	accepted
483	34407	0	8/3/2017 7:01	MB	8/3/2017 7:01	22.33676	44.70898	0.324	B	401663951.3	22.33676	44.70898	22.33676	44.70898	8	2	1	1	0	-125	663951.3	5036	7851	3229	85	4112	44.6987948	22.35007818	1547.618839	1.547618839	3.189664008	317.0962336	4950377.689	1073.7365	0.5042	in	1500	low speed	Iron Gates	accepted	accepted	accepted	accepted
484	34400	422	8/3/2017 7:49	MA	8/3/2017 7:49	22.35461	44.6909	0.259	1	401663680.4	22.35461	44.6909	22.35461	44.6909	48	2	1	5	0	-120	663680.4	962	2672	346	77	286	44.69535017	22.35067832	584.5380959	0.584538096	2.766812821	147.868768	4949995.842	319.7366	0.6409	out	211	low speed	Iron Gates	accepted	accepted	accepted	accepted
485	34403	364	8/3/2017 7:49	MA	8/3/2017 7:49	22.37507	44.69581	0.173	A	401663538.9	22.37507	44.69581	22.37507	44.69581	8	2	1	3	1	-115	663538.9	1639	8161	329	84	445	44.69535017	22.35067832	1934.038478	1.934038478	3.28646511	88.48086564	4949995.842	1931.742	0.6409	out	211	low speed	Iron Gates	accepted	accepted	accepted	accepted
486	34406	666	8/3/2017 7:44	MA	8/3/2017 7:49	22.34951	44.69386	0.24	2	401663973.3	22.34951	44.69386	22.34951	44.69386	58	2	1	5	2	-118	663973.3	392	968	158	91	222	44.69535017	22.35067832	189.7316268	0.189731627	2.27813973	209.1322991	4949995.842	89.8258	0.6409	out	211	low speed	Iron Gates	accepted	accepted	accepted	accepted
487	34407	540	8/3/2017 7:44	MA	8/3/2017 7:49	22.35207	44.70094	0.216	2	401663935.1	22.35207	44.70094	22.35207	44.70094	58	3	1	7	4	-114	663935.1	298	457	194	69	290	44.69535017	22.35067832	630.8923119	0.630892312	2.799955235	10.03577599	4949995.842	99.9575	0.6409	out	211	low speed	Iron Gates	accepted	accepted	accepted	accepted
488	34418	362	8/3/2017 7:49	MA	8/3/2017 7:49	22.35663	44.69492	0.209	2	401663957.7	22.35663	44.69492	22.35663	44.69492	58	2	1	6	0	-120	663957.7	443	1225	160	81	256	44.69535017	22.35067832	474.1687565	0.474168757	2.675932934	95.80563443	4949995.842	472.3601	0.6409	out	211	low speed	Iron Gates	accepted	accepted	accepted	accepted
489	34407	420	8/3/2017 7:55	NN	8/3/2017 7:55	22.34132	44.69944	0.166	B	401663929.3	22.34132	44.69944	22.34132	44.69944	6	3	1	2	0	-127	663929.3	1082	3233	362	4	1155	44.69208249	22.35311796	1242.165357	1.242165357	3.094179413	311.2602756	4949636.071	948.2893	0.5384	out	212	low speed	Iron Gates	accepted	accepted	accepted	accepted
490	34403	0	8/3/2017 7:56	NN	8/3/2017 7:56	22.3732	44.69697	0.188	B	401663537.7	22.3732	44.69697	22.3732	44.69697	6	3	1	1	0	-130	663537.7	1398	2073	942	90	1686	44.69215172	22.35400803	1612.722801	1.612722801	3.207559726	70.5482753	4949644.933	1511.6804	0.5408	out	212	low speed	Iron Gates	accepted	accepted	accepted	accepted
491	34400	0	8/3/2017 7:58	NN	8/3/2017 7:58	22.35295	44.69288	0.251	B	401663668.9	22.35295	44.69288	22.35295	44.69288	6	3	1	1	0	-127	663668.9	5080	7314	3528	91	1865	44.69119392	22.35523582	260.64745	0.26064745	2.41605348	316.057122	4949540.157	184.2343	0.629	in	212	low speed	Iron Gates	accepted	accepted	accepted	accepted
492	34418	66	8/3/2017 7:58	NN	8/3/2017 7:59	22.329	44.69732	0.348	B	401663944.4	22.329	44.69732	22.329	44.69732	6	3	1	2	0	-123	663944.4	2225	2488	1990	2	1572	44.69048657	22.35511688	2205.048473	2.205048473	3.343418141	290.2068999	4949461.426	2081.8542	0.5173	out	212	low speed	Iron Gates	accepted	accepted	accepted	accepted
493	34406	0	8/3/2017 8:01	NN	8/3/2017 8:01	22.34668	44.69266	0.241	B	401663971.3	22.34668	44.69266	22.34668	44.69266	6	3	1	1	0	-127	663971.3	2722	3936	1882	89	2154	44.69097038	22.35522064	702.5570495	0.70255705	2.846681596	285.5510991	4949515.306	679.847	0.5448	in	212	low speed	Iron Gates	accepted	accepted	accepted	accepted
494	34418	0	8/4/2017 4:04	NK	8/4/2017 4:04	22.39238	44.54359	0.449	B	401663953.7	22.39238	44.54359	22.39238	44.54359	0	3	1	1	0	-125	663953.7	19571	70116	5462	75	15088	44.69411812	22.35112743	17044.75476	17.04475476	4.231590757	168.9619911	4949859.574	3554.0625	0.5223	out	213	low speed	Iron Gates	rejected	rejected	rejected	rejected
495	34406	177	8/4/2017 4:02	NK	8/4/2017 4:05	22.35398	44.68711	0.218	0	401663995.5	22.35398	44.68711	22.35398	44.68711	50	3	1	4	0	-124	663995.5	3062	36178	259	93	2780	44.69325554	22.3513394	714.286878	0.714286878	2.853872672	163.0138546	4949764.035	220.5752	0.5092	out	213	low speed	Iron Gates	accepted	accepted	accepted	accepted
496	34407	479	8/4/2017 4:02	NK	8/4/2017 4:10	22.3299	44.55349	0.503	B	401663941.7	22.3299	44.55349	22.3299	44.55349	0	3	1	2	0	-127	663941.7	3278	87308	123	2	9269	44.69092646	22.35521595	15404.13209	15.40413209	4.187637234	187.4692058	4949510.421	1757.0363	0.5157	out	213	low speed	Iron Gates	rejected	rejected	rejected	rejected
497	34400	542	8/4/2017 4:16	SR	8/4/2017 4:22	22.35989	44.7007	0.156	2	401663768.4	22.35989	44.7007	22.35989	44.7007	40	3	1	7	0	-121	663768.4	440	1453	133	86	193	44.69669824	22.35018597	888.4371311	0.888437131	2.948626701	59.87973568	4950144.941	761.4305	0.6446	out	214	low speed	Iron Gates	accepted	accepted	accepted	accepted
498	34407	667	8/4/2017 4:16	SR	8/4/2017 4:22	22.36192	44.6979	0.131	2	401663975.7	22.36192	44.6979	22.36192	44.6979	56	3	1	8	0	-121	663975.7	307	860	109	72	196	44.69669824	22.35018597	939.588711	0.939588711	2.97293779	81.80125558	4950144.941	927.4581	0.6446	out	214	low speed	Iron Gates	accepted	accepted	accepted	accepted
499	34403	242	8/4/2017 4:21	SR	8/4/2017 4:23	22.35057	44.70022	0.249	2	401663651.8	22.35057	44.70022	22.35057	44.70022	50	3	1	5	0	-125	663651.8	406	857	191	92	231	44.69763232	22.35022143	288.8823482	0.288882348	2.460721006	5.469344478	4950248.747	22.8502	0.728	out	214	low speed	Iron Gates	accepted	accepted	accepted	accepted
500	34406	665	8/4/2017 4:17	SR	8/4/2017 4:23	22.35867	44.69826	0.188	2	401664001	22.35867	44.69826	22.35867	44.69826	56	3	1	9	0	-122	664001	290	867	96	86	165	44.69763232	22.35022143	673.256656	0.673256656	2.828180656	84.0332035	4950248.747	668.2086	0.728	out	214	low speed	Iron Gates	accepted	accepted	accepted	accepted
501	34406	238	8/4/2017 4:20	NN	8/4/2017 4:24	22.36007	44.70014	0.154	B	401663999.3	22.36007	44.70014	22.36007	44.70014	6	3	1	2	0	-126	663999.3	666	1217	364	98	439	44.69843036	22.34935507	870.2372267	0.870237227	2.939637657	77.34839457	4950336.257	845.75	0.4731	out	215	low speed	Iron Gates	accepted	accepted	accepted	accepted
502	34418	184	8/4/2017 4:22	SR	8/4/2017 4:24	22.36811	44.69968	0.157	1	401664031.4	22.36811	44.69968	22.36811	44.69968	46	3	1	4	0	-120	664031.4	1309	5226	327	67	394	44.69843036	22.34935507	1492.959795	1.492959795	3.174048112	84.64486138	4950336.257	1483.582	0.4731	out	214	low speed	Iron Gates	rejected	accepted	accepted	accepted
503	34400	539	8/4/2017 4:19	NN	8/4/2017 4:25	22.36521	44.70726	0.158	1	401663772.7	22.36521	44.70726	22.36521	44.70726	46	3	1	4	0	-123	663772.7	1414	1464	1365	35	444	44.69883847	22.35022361	1512.113804	1.512113804	3.179584478	51.6692732	4950382.731	1171.6495	0.5158	out	215	low speed	Iron Gates	accepted	accepted	accepted	accepted
504	34418	537	8/4/2017 4:20	NN	8/4/2017 4:27	22.35644	44.70562	0.186	0	401664033.8	22.35644	44.70562	22.35644	44.70562	46	3	1	4	0	-127	664033.8	1599	1898	1346	158	441	44.70009567	22.35127201	737.9870934	0.737987093	2.868048767	33.62062532	4950523.761	399.216	0.4303	out	215	low speed	Iron Gates	accepted	accepted	accepted	accepted
505	34403	0	8/4/2017 4:29	NN	8/4/2017 4:29	22.35049	44.70013	0.249	B	401663654.1	22.35049	44.70013	22.35049	44.70013	6	3	1	1	0	-127	663654.1	2110	3004	1482	90	1533	44.70092255	22.35354368	257.5507942	0.257550794	2.410862893	249.9408149	4950618.601	240.4664	0.5573	in	215	low speed	Iron Gates	accepted	accepted	accepted	accepted
506	34407	0	8/4/2017 4:30	NN	8/4/2017 4:29	22.36158	44.69746	0.134	B	401663976	22.36158	44.69746	22.36158	44.69746	6	3	1	1	0	-127	663976	2198	3112	1551	89	1650	44.70092255	22.35354368	744.1464288	0.744146429	2.871658402	121.2224737	4950618.601	643.1038	0.5573	in	215	low speed	Iron Gates	accepted	accepted	accepted	accepted
507	34403	54	8/4/2017 4:29	NP	8/4/2017 4:29	21.94921	44.72725	0.655	B	401663562.3	21.94921	44.72725	21.94921	44.72725	6	3	1	2	0	-130	663562.3	5001	43707	572	95	9927	44.70092255	22.35354368	32171.8547	32.1718547	4.507476099	275.2352703	4950618.601	32067.1977	0.5573	out	941	low speed	Iron Gates	rejected	rejected	rejected	rejected
508	34400	184	8/4/2017 4:30	NP	8/4/2017 4:32	22.37066	44.73624	0.154	A	401663772.5	22.37066	44.73624	22.37066	44.73624	6	3	1	3	0	-126	663772.5	862	2212	336	29	1565	44.70014387	22.35147217	4289.668565	4.289668565	3.632423738	20.69280734	4950529.378	1452.6621	0.5105	out	941	low speed	Iron Gates	rejected	accepted	accepted	accepted
509	34418	0	8/4/2017 4:32	NP	8/4/2017 4:32	22.3009	44.63518	0.2	B	401664035	22.3009	44.63518	22.3009	44.63518	6	3	1	1	0	-130	664035	1322	2663	656	40	2625	44.70014387	22.35147217	8258.294592	8.258294592	3.916890371	208.9707627	4950529.378	3891.4063	0.5105	out	941	low speed	Iron Gates	rejected	accepted	rejected	accepted
510	34407	604	8/4/2017 5:40	NK	8/4/2017 5:47	22.348	44.70374	0.232	2	401663970.2	22.348	44.70374	22.348	44.70374	58	3	1	6	0	-124	663970.2	378	1533	93	98	239	44.70049088	22.35273834	520.9521612	0.520952161	2.716797844	313.9717269	4950569.59	381.3695	0.5499	out	216	low speed	Iron Gates	accepted	accepted	accepted	accepted
511	34400	479	8/4/2017 5:45	NK	8/4/2017 5:48	22.31734	44.70826	0.474	1	401663738.2	22.31734	44.70826	22.31734	44.70826	48	3	1	8	0	-123	663738.2	570	1727	188	108	186	44.70023146	22.35165305	2861.972985	2.861972985	3.45666553	288.2216302	4950539.345	2732.8931	0.6344	out	216	low speed	Iron Gates	accepted	accepted	accepted	accepted
512	34403	300	8/4/2017 5:46	NK	8/4/2017 5:48	22.32457	44.7052	0.391	0	401663624.1	22.32457	44.7052	22.32457	44.7052	46	3	1	5	0	-123	663624.1	1588	6055	416	111	286	44.70023146	22.35165305	2216.302738	2.216302738	3.345629083	284.4727266	4950539.345	2154.6434	0.6344	out	216	low speed	Iron Gates	accepted	accepted	accepted	accepted
513	34406	478	8/4/2017 5:43	NK	8/4/2017 5:48	22.34796	44.70138	0.25	2	401664001.8	22.34796	44.70138	22.34796	44.70138	58	3	1	6	0	-124	664001.8	433	1108	169	85	271	44.70023146	22.35165305	319.3140421	0.319314042	2.504218017	293.6314041	4950539.345	294.6952	0.6344	out	216	low speed	Iron Gates	accepted	accepted	accepted	accepted
514	34418	417	8/4/2017 5:46	NK	8/4/2017 5:49	22.33705	44.70164	0.196	2	401664010.9	22.33705	44.70164	22.33705	44.70164	58	3	1	7	0	-123	664010.9	406	1864	88	110	274	44.69989878	22.35079994	1106.81208	1.10681208	3.04407389	280.1018553	4950501.269	1092.5268	0.4191	out	216	low speed	Iron Gates	accepted	accepted	accepted	accepted
515	34406	0	8/4/2017 6:01	SR	8/4/2017 6:01	22.35369	44.69925	0.203	B	401663994.3	22.35369	44.69925	22.35369	44.69925	6	3	1	1	0	-136	663994.3	3324	4801	2300	89	2200	44.69282588	22.35186696	728.3630606	0.728363061	2.862347912	11.4049256	4949717.002	132.5891	0.7577	in	217	low speed	Iron Gates	accepted	accepted	accepted	accepted
516	34407	0	8/4/2017 6:02	SR	8/4/2017 6:02	22.35239	44.70173	0.24	B	401663963.6	22.35239	44.70173	22.35239	44.70173	6	3	1	1	0	-133	663963.6	3587	5209	2470	89	2324	44.6922689	22.35265084	1051.576096	1.051576096	3.021840705	358.8772858	4949656.163	38.119	0.601	in	217	low speed	Iron Gates	accepted	accepted	accepted	accepted
517	34418	236	8/4/2017 6:01	SR	8/4/2017 6:02	22.34626	44.69388	0.183	A	401664010.2	22.34626	44.69388	22.34626	44.69388	6	3	1	3	0	-127	664010.2	1643	3792	711	167	1481	44.6922689	22.35265084	537.28689	0.53728689	2.730206244	289.5256195	4949656.163	509.3445	0.601	out	217	low speed	Iron Gates	accepted	accepted	accepted	accepted
518	34406	480	8/4/2017 6:02	NN	8/4/2017 6:03	22.40854	44.68188	0.156	1	401663994.9	22.40854	44.68188	22.40854	44.68188	46	3	1	6	0	-124	663994.9	1285	9340	176	101	477	44.69209615	22.35356597	4503.506247	4.503506247	3.65355077	104.6486614	4949638.178	4375.5759	0.5161	out	218	low speed	Iron Gates	rejected	accepted	accepted	accepted
519	34407	665	8/4/2017 6:01	NN	8/4/2017 6:03	22.37824	44.68963	0.148	1	401663960.5	22.37824	44.68963	22.37824	44.68963	56	3	1	10	2	-119	663960.5	793	5405	116	100	430	44.69209615	22.35356597	1975.00829	1.97500829	3.295568923	98.00293239	4949638.178	1959.7204	0.5161	out	218	low speed	Iron Gates	rejected	accepted	accepted	accepted
520	34400	178	8/4/2017 6:02	SR	8/4/2017 6:03	22.32548	44.70981	0.296	A	401663731.6	22.32548	44.70981	22.32548	44.70981	6	3	1	3	0	-125	663731.6	4145	8095	2122	174	1651	44.69209615	22.35356597	2971.506055	2.971506055	3.47297662	311.5835029	4949638.178	2257.4602	0.5161	out	217	low speed	Iron Gates	accepted	accepted	accepted	accepted
521	34403	241	8/4/2017 6:01	SR	8/4/2017 6:03	22.3512	44.70495	0.216	B	401663618.7	22.3512	44.70495	22.3512	44.70495	6	3	1	2	0	-132	663618.7	6729	17457	2593	169	1721	44.69209615	22.35356597	1440.652361	1.440652361	3.158559195	352.5458722	4949638.178	211.16	0.5161	in	217	low speed	Iron Gates	accepted	accepted	accepted	accepted
522	34403	363	8/4/2017 6:04	NN	8/4/2017 6:04	22.48974	44.59143	0.313	A	401663577	22.48974	44.59143	22.48974	44.59143	6	3	1	3	0	-126	663577	3884	10734	1405	79	969	44.69205743	22.35467926	15487.36144	15.48736144	4.189977434	136.3190679	4949635.343	10906.0228	0.4978	out	218	low speed	Iron Gates	rejected	rejected	rejected	rejected
523	34418	541	8/4/2017 6:03	NN	8/4/2017 6:04	22.43905	44.65592	0.528	0	401663994.9	22.43905	44.65592	22.43905	44.65592	46	3	1	4	0	-125	663994.9	10702	52815	2168	92	588	44.69205743	22.35467926	7802.716805	7.802716805	3.892245845	121.0611646	4949635.343	6756.1516	0.4978	out	218	low speed	Iron Gates	rejected	accepted	rejected	accepted
524	34400	184	8/4/2017 6:06	NN	8/4/2017 6:07	22.33254	44.68163	0.143	A	401663706.9	22.33254	44.68163	22.33254	44.68163	6	3	1	3	1	-119	663706.9	1015	12578	81	99	963	44.69098941	22.35524269	2078.686798	2.078686798	3.317789058	239.8923702	4949517.448	1781.9102	0.5632	out	218	low speed	Iron Gates	rejected	accepted	accepted	accepted
525	34407	0	8/4/2017 6:38	MB	8/4/2017 6:38	22.39485	44.70117	0.193	B	401663950.5	22.39485	44.70117	22.39485	44.70117	8	2	1	1	0	-132	663950.5	8190	11599	5781	87	3592	44.69526351	22.35072384	3558.480357	3.558480357	3.551264573	79.33553034	4949986.275	3484.9773	0.6513	in	942	low speed	Iron Gates	accepted	accepted	accepted	accepted
526	34406	120	8/4/2017 7:27	MA	8/4/2017 7:28	22.38407	44.68025	0.113	A	401663967.7	22.38407	44.68025	22.38407	44.68025	8	2	1	3	0	-120	663967.7	3623	23273	564	116	1821	44.69077634	22.35510699	2576.893191	2.576893191	3.411096418	117.0754296	4949493.601	2314.848	0.4189	in	219	low speed	Iron Gates	accepted	accepted	accepted	accepted
527	34407	360	8/4/2017 7:28	MA	8/4/2017 7:28	22.35878	44.68489	0.136	A	401663931.4	22.35878	44.68489	22.35878	44.68489	8	3	1	3	0	-122	663931.4	294	730	118	49	511	44.69077634	22.35510699	716.0024827	0.716002483	2.854914528	156.0767735	4949493.601	301.9502	0.4189	out	219	low speed	Iron Gates	accepted	accepted	accepted	accepted
528	34400	0	8/4/2017 7:28	NK	8/4/2017 7:28	22.31931	44.70032	0.471	B	401663684	22.31931	44.70032	22.31931	44.70032	8	2	1	1	0	-129	663684	9163	15440	5437	94	5444	44.69077634	22.35510699	3029.112517	3.029112517	3.481315406	290.5585044	4949493.601	2853.6662	0.4189	in	220	low speed	Iron Gates	accepted	accepted	accepted	accepted
529	34400	0	8/4/2017 7:29	MA	8/4/2017 7:29	22.32343	44.69995	0.409	B	401663684.1	22.32343	44.69995	22.32343	44.69995	6	3	1	1	1	-114	663684.1	6862	12985	3626	90	5470	44.69109535	22.35521528	2704.741369	2.704741369	3.432125744	291.3997385	4949529.18	2534.5812	0.6209	in	219	low speed	Iron Gates	accepted	accepted	accepted	accepted
530	34403	54	8/4/2017 7:29	MA	8/4/2017 7:29	22.44149	44.68144	0.524	B	401663519.9	22.44149	44.68144	22.44149	44.68144	8	2	1	2	1	-118	663519.9	9195	26041	3246	6	2911	44.69109535	22.35521528	6923.157714	6.923157714	3.840304225	98.94556868	4949529.18	6855.2099	0.6209	out	219	low speed	Iron Gates	rejected	accepted	rejected	accepted
531	34418	64	8/4/2017 7:29	MA	8/4/2017 7:29	22.42243	44.70154	0.109	B	401663963.8	22.42243	44.70154	22.42243	44.70154	8	2	1	2	1	-119	663963.8	22660	74791	6865	177	2896	44.69109535	22.35521528	5452.554407	5.452554407	3.736600008	77.66898757	4949529.18	5305.692	0.6209	out	219	low speed	Iron Gates	rejected	accepted	rejected	accepted
532	34406	0	8/4/2017 7:29	NK	8/4/2017 7:29	22.38336	44.68048	0.115	B	401663971.1	22.38336	44.68048	22.38336	44.68048	6	3	1	1	0	-130	663971.1	893	3534	225	115	1899	44.69109535	22.35521528	2523.861202	2.523861202	3.402065468	117.9458589	4949529.18	2250.1537	0.6209	out	220	low speed	Iron Gates	accepted	accepted	accepted	accepted
533	34403	482	8/4/2017 7:42	NN	8/4/2017 7:42	22.42607	44.71807	0.14	B	401663531.5	22.42607	44.71807	22.42607	44.71807	6	3	1	2	0	-130	663531.5	2093	17677	247	49	2355	44.69843958	22.34935432	6458.939831	6.458939831	3.810161239	70.19869382	4950337.28	6039.8332	0.4832	out	227	low speed	Iron Gates	accepted	accepted	accepted	accepted
534	34406	62	8/4/2017 7:43	NN	8/4/2017 7:43	22.37725	44.68114	0.118	B	401663976.6	22.37725	44.68114	22.37725	44.68114	6	3	1	2	0	-129	663976.6	887	2979	263	106	2490	44.69872749	22.34989202	2919.416785	2.919416785	3.465296101	132.122036	4950369.968	2200.537	0.6094	out	227	low speed	Iron Gates	accepted	accepted	accepted	accepted
535	34418	362	8/4/2017 7:45	NN	8/4/2017 7:48	22.3513	44.66979	0.11	A	401663938	22.3513	44.66979	22.3513	44.66979	6	3	1	3	0	-130	663938	521	2327	116	172	1442	44.7008202	22.35337914	3452.187665	3.452187665	3.538094396	182.7274127	4950607.015	107.5419	0.6057	out	227	low speed	Iron Gates	accepted	accepted	accepted	accepted
536	34400	120	8/4/2017 7:49	NN	8/4/2017 7:50	22.36552	44.69988	0.131	A	401663673.2	22.36552	44.69988	22.36552	44.69988	6	3	1	3	0	-128	663673.2	3950	30396	513	115	3988	44.7008622	22.35346053	962.0056595	0.96200566	2.983177627	96.53672231	4950611.787	957.2359	0.5883	out	227	low speed	Iron Gates	accepted	accepted	accepted	accepted
537	34403	420	8/4/2017 8:22	MB	8/4/2017 8:22	22.44606	44.70232	0.385	B	401663501.5	22.44606	44.70232	22.44606	44.70232	8	3	1	2	0	-131	663501.5	1787	41857	76	85	3191	44.69729436	22.35027901	7611.873092	7.611873092	3.881491539	85.7781854	4950211.281	7578.7648	0.8132	out	228	low speed	Iron Gates	accepted	accepted	accepted	accepted
538	34418	422	8/4/2017 8:21	MB	8/4/2017 8:22	22.34909	44.70051	0.248	1	401663928.5	22.34909	44.70051	22.34909	44.70051	48	3	1	4	0	-122	663928.5	1492	10965	203	91	609	44.69729436	22.35027901	369.5585988	0.369558599	2.567683312	345.274058	4950211.281	100.1216	0.8132	out	228	low speed	Iron Gates	accepted	accepted	accepted	accepted
539	34400	362	8/4/2017 8:22	MB	8/4/2017 8:23	22.36217	44.69873	0.127	1	401663666.6	22.36217	44.69873	22.36217	44.69873	58	3	1	5	1	-119	663666.6	545	2808	105	98	325	44.6979665	22.35001037	967.4930411	0.967493041	2.98564785	84.95192224	4950285.591	961.9713	0.6809	out	228	low speed	Iron Gates	accepted	accepted	accepted	accepted
540	34407	480	8/4/2017 8:22	MB	8/4/2017 8:23	22.36897	44.69691	0.147	2	401663927	22.36897	44.69691	22.36897	44.69691	58	3	1	4	0	-129	663927	423	2727	65	101	403	44.6979665	22.35001037	1507.332647	1.507332647	3.178209106	94.48238022	4950285.591	1504.1165	0.6809	out	228	low speed	Iron Gates	accepted	accepted	accepted	accepted
541	34406	0	8/4/2017 8:29	MB	8/4/2017 8:29	22.36486	44.6836	0.109	B	401663970.3	22.36486	44.6836	22.36486	44.6836	8	3	1	1	0	-135	663970.3	1726	2847	1046	98	4874	44.70060655	22.35305535	2108.834897	2.108834897	3.32404258	153.7359615	4950582.856	966.8779	0.5613	out	228	low speed	Iron Gates	accepted	accepted	accepted	accepted
542	34418	0	8/5/2017 3:58	SR	8/5/2017 3:58	21.8914	45.19942	0.502	B	401664017.5	21.8914	45.19942	21.8914	45.19942	0	3	1	1	0	-126	664017.5	33123	46667	23509	89	21101	44.70105406	22.35364543	66317.2873	66.3172873	4.821626753	326.7182897	4950633.343	37229.6014	0.505	out	229	low speed	Iron Gates	rejected	rejected	rejected	rejected
543	34407	122	8/5/2017 4:11	NN	8/5/2017 4:12	22.38817	44.59996	0.41	B	401663935.2	22.38817	44.59996	22.38817	44.59996	0	3	1	2	0	-121	663935.2	4222	25042	711	154	6395	44.69514373	22.35077413	10985.41731	10.98541731	4.040816559	164.3836686	4949973.036	3143.019	0.6392	out	943	low speed	Iron Gates	rejected	accepted	rejected	rejected
544	34406	54	8/5/2017 4:12	NN	8/5/2017 4:13	22.35323	44.6269	0.446	B	401663974.8	22.35323	44.6269	22.35323	44.6269	0	3	1	2	0	-128	663974.8	2274	5459	947	177	6427	44.6945466	22.35110597	7519.125723	7.519125723	3.876167346	178.7205994	4949907.142	293.0649	0.5748	out	943	low speed	Iron Gates	rejected	accepted	rejected	accepted
545	34406	300	8/5/2017 4:17	NP	8/5/2017 4:17	22.34044	44.67031	0.107	B	401663994.5	22.34044	44.67031	22.34044	44.67031	6	3	1	2	0	-131	663994.5	1067	9368	121	48	3004	44.69234736	22.35249443	2628.793472	2.628793472	3.419756468	201.2526748	4949664.672	914.8699	0.6883	out	230	low speed	Iron Gates	accepted	accepted	accepted	accepted
546	34407	359	8/5/2017 4:17	NP	8/5/2017 4:19	22.36449	44.69255	0.114	1	401663976.8	22.36449	44.69255	22.36449	44.69255	56	3	1	4	0	-127	663976.8	681	1659	279	52	724	44.6921239	22.35444121	797.9501452	0.797950145	2.901975758	86.58648694	4949642.413	795.4381	0.471	out	230	low speed	Iron Gates	accepted	accepted	accepted	accepted
547	34400	0	8/5/2017 4:20	NP	8/5/2017 4:20	22.07719	44.60314	0.581	B	401663676.3	22.07719	44.60314	22.07719	44.60314	0	3	1	1	0	-131	663676.3	16905	55025	5193	114	15488	44.69158947	22.35502023	24132.3058	24.1323058	4.38259882	245.892405	4949583.811	21884.6633	0.5822	out	230	low speed	Iron Gates	rejected	rejected	rejected	rejected
548	34418	298	8/5/2017 4:19	NP	8/5/2017 4:20	22.367	44.71224	0.189	0	401664037.5	22.367	44.71224	22.367	44.71224	46	2	1	4	0	-131	664037.5	5082	18623	1386	165	1314	44.69158947	22.35502023	2483.467464	2.483467464	3.395058475	22.40805886	4949583.811	910.7389	0.5822	out	230	low speed	Iron Gates	accepted	accepted	accepted	accepted
549	34403	118	8/5/2017 4:22	NP	8/5/2017 4:22	22.58963	44.38472	0.117	B	401663547.8	22.58963	44.38472	22.58963	44.38472	0	3	1	2	0	-130	663547.8	6148	60798	621	141	7739	44.69079855	22.35510414	38784.92766	38.78492766	4.588662986	151.3585621	4949496.065	19245.2099	0.4047	out	230	low speed	Iron Gates	rejected	rejected	rejected	rejected
550	34406	298	8/5/2017 5:19	NK	8/5/2017 5:21	22.42986	44.6869	0.367	0	401664003.1	22.42986	44.6869	22.42986	44.6869	58	3	1	6	0	-121	664003.1	4211	163551	108	101	2266	44.70027194	22.35195899	6351.177452	6.351177452	3.802854247	103.5751321	4950544.244	6197.8156	0.7239	out	231	low speed	Iron Gates	accepted	accepted	accepted	accepted
551	34403	301	8/5/2017 5:20	NK	8/5/2017 5:22	22.6795	44.63194	0.1	0	401663627.8	22.6795	44.63194	22.6795	44.63194	45	3	1	5	0	-121	663627.8	19495	869697	437	101	3978	44.70066816	22.35317856	26981.78336	26.98178336	4.431070651	106.4958562	4950589.862	26010.1517	0.5636	out	231	low speed	Iron Gates	rejected	rejected	rejected	rejected
552	34407	361	8/5/2017 5:19	NK	8/5/2017 5:22	22.44063	44.68462	0.505	0	401663970.6	22.44063	44.68462	22.44063	44.68462	58	3	1	5	0	-121	663970.6	3429	152489	77	100	2501	44.70066816	22.35317856	7157.756238	7.157756238	3.854776904	104.4743716	4950589.862	6959.8595	0.5636	out	231	low speed	Iron Gates	accepted	accepted	accepted	accepted
553	34418	0	8/5/2017 5:22	NK	8/5/2017 5:22	22.36801	44.7153	0.21	B	401664035.9	22.36801	44.7153	22.36801	44.7153	8	3	1	1	0	-121	664035.9	11131	26287	4713	100	4055	44.70066816	22.35317856	2006.296096	2.006296096	3.302395028	35.76884482	4950589.862	1147.713	0.5636	in	231	low speed	Iron Gates	accepted	accepted	accepted	accepted
554	34400	239	8/5/2017 5:21	NK	8/5/2017 5:23	22.3306	44.69713	0.317	A	401663736.7	22.3306	44.69713	22.3306	44.69713	6	3	1	3	0	-121	663736.7	11897	846495	167	100	4578	44.70103989	22.35362154	1875.669156	1.875669156	3.273156237	256.5620836	4950631.738	1816.7705	0.5151	out	231	low speed	Iron Gates	accepted	accepted	accepted	accepted
555	34406	0	8/5/2017 5:30	SR	8/5/2017 5:30	22.42847	44.68937	0.289	B	401664015.2	22.42847	44.68937	22.42847	44.68937	6	2	1	1	0	-133	664015.2	3634	9915	1332	98	2822	44.69870352	22.34980996	6320.694134	6.320694134	3.800764775	99.47625363	4950367.197	6250.2256	0.6639	out	232	low speed	Iron Gates	accepted	accepted	accepted	accepted
556	34403	0	8/5/2017 5:31	SR	8/5/2017 5:31	22.65324	44.64086	0.127	B	401663668	22.65324	44.64086	22.65324	44.64086	6	2	1	1	0	-133	663668	17154	74288	3961	99	4155	44.69824193	22.34964249	24905.03203	24.90503203	4.396287105	104.8833003	4950315.703	24182.8268	0.4392	out	232	low speed	Iron Gates	rejected	rejected	rejected	rejected
557	34418	0	8/5/2017 5:31	SR	8/5/2017 5:31	22.36534	44.70474	0.603	B	401663993.9	22.36534	44.70474	22.36534	44.70474	6	2	1	1	0	-131	663993.9	10755	39617	2919	98	4799	44.69824193	22.34964249	1438.485666	1.438485666	3.157905539	59.78368841	4950315.703	1231.5834	0.4392	in	232	low speed	Iron Gates	accepted	accepted	accepted	accepted
558	34400	300	8/5/2017 5:31	SR	8/5/2017 5:34	22.37846	44.71784	0.261	A	401663731.8	22.37846	44.71784	22.37846	44.71784	6	2	1	3	0	-129	663731.8	2414	12697	459	56	1291	44.69643303	22.350148	3270.017789	3.270017789	3.514550115	43.22728255	4950115.431	2202.9238	0.6151	out	232	low speed	Iron Gates	rejected	accepted	accepted	accepted
559	34400	778	8/5/2017 5:48	NN	8/5/2017 5:52	22.29447	44.70034	0.612	2	401663718.8	22.29447	44.70034	22.29447	44.70034	56	3	1	8	0	-120	663718.8	398	2110	74	102	307	44.69398635	22.35114017	4546.891847	4.546891847	3.657714624	278.9631349	4949844.953	4501.419	0.5324	out	233	low speed	Iron Gates	accepted	accepted	rejected	accepted
560	34418	840	8/5/2017 5:47	NN	8/5/2017 5:53	22.32366	44.70312	0.248	1	401663994.9	22.32366	44.70312	22.32366	44.70312	56	3	1	4	0	-123	663994.9	806	5963	108	97	453	44.69487542	22.35099776	2352.490212	2.352490212	3.371527825	292.9904671	4949943.525	2180.9304	0.6109	out	233	low speed	Iron Gates	accepted	accepted	accepted	accepted
561	34403	544	8/5/2017 5:53	NN	8/5/2017 5:54	22.27633	44.72155	0.699	1	401663600.9	22.27633	44.72155	22.27633	44.72155	46	3	1	4	0	-124	663600.9	1104	6454	188	96	380	44.69570054	22.35045687	6538.956043	6.538956043	3.815508418	296.1360064	4950034.47	5918.1978	0.6449	out	233	low speed	Iron Gates	accepted	accepted	accepted	accepted
562	34407	240	8/5/2017 5:53	NN	8/5/2017 5:55	22.34272	44.6939	0.16	1	401663950.1	22.34272	44.6939	22.34272	44.6939	58	2	1	4	0	-125	663950.1	640	3013	135	85	389	44.69625902	22.3501972	648.060056	0.648060056	2.811615254	246.0673086	4950096.166	588.1051	0.6045	out	233	low speed	Iron Gates	accepted	accepted	accepted	accepted
563	34406	56	8/5/2017 5:57	NN	8/5/2017 5:57	22.41678	44.67873	0.435	B	401663993.9	22.41678	44.67873	22.41678	44.67873	6	3	1	2	0	-127	663993.9	3670	32463	414	106	3410	44.69782434	22.35018396	5689.739909	5.689739909	3.755092414	111.9639009	4950270.027	5313.212	0.6991	out	233	low speed	Iron Gates	accepted	accepted	accepted	accepted
564	34403	0	8/5/2017 6:59	NK	8/5/2017 6:59	22.34612	44.80913	0.472	B	401663578	22.34612	44.80913	22.34612	44.80913	8	3	1	1	0	-128	663578	9219	12797	6640	102	4681	44.69409172	22.35107445	12789.86884	12.78986884	4.106866091	358.2481386	4949856.571	603.9696	0.5231	out	234	low speed	Iron Gates	rejected	accepted	rejected	rejected
565	34418	420	8/5/2017 6:57	NK	8/5/2017 7:01	22.29944	44.65533	0.119	B	401663952.7	22.29944	44.65533	22.29944	44.65533	8	3	1	2	0	-130	663952.7	14270	152816	1332	37	3397	44.69284868	22.35167024	5876.618244	5.876618244	3.769127479	224.7108054	4949719.276	4072.024	0.6976	out	234	low speed	Iron Gates	rejected	accepted	rejected	accepted
566	34400	426	8/5/2017 6:58	NK	8/5/2017 7:02	22.33767	44.70491	0.26	0	401663686	22.33767	44.70491	22.33767	44.70491	48	3	1	4	0	-127	663686	3652	10524	1267	6	803	44.69237736	22.35244699	1819.711154	1.819711154	3.260002457	320.0333122	4949667.942	1193.7374	0.6813	out	234	low speed	Iron Gates	accepted	accepted	accepted	accepted
567	34406	60	8/5/2017 7:03	MA	8/5/2017 7:03	22.38876	44.72311	0.198	B	401663979.8	22.38876	44.72311	22.38876	44.72311	8	3	1	2	0	-124	663979.8	3152	10584	938	79	4393	44.69205785	22.35325249	4452.544304	4.452544304	3.64860825	39.10001623	4949633.511	2754.6668	0.5142	out	235	low speed	Iron Gates	accepted	accepted	accepted	accepted
568	34407	0	8/5/2017 7:06	MA	8/5/2017 7:06	22.29229	44.70544	0.503	B	401663947.2	22.29229	44.70544	22.29229	44.70544	8	3	1	1	0	-127	663947.2	5413	8807	3326	82	4860	44.69100055	22.35521	5238.802804	5.238802804	3.719232051	287.892701	4949518.643	5011.107	0.5602	out	235	low speed	Iron Gates	accepted	accepted	accepted	accepted
569	34403	541	8/5/2017 7:04	MA	8/5/2017 7:08	22.46837	44.7248	0.212	0	401663540.1	22.46837	44.7248	22.46837	44.7248	46	3	1	4	0	-121	663540.1	2067	2857	1495	82	335	44.69115964	22.35526943	9711.17202	9.71117202	3.987271647	67.2900714	4949536.393	8894.4594	0.6278	out	235	low speed	Iron Gates	rejected	accepted	rejected	rejected
570	34418	56	8/5/2017 7:07	MA	8/5/2017 7:08	22.3733	44.73239	0.245	B	401663970.7	22.3733	44.73239	22.3733	44.73239	6	3	1	2	0	-123	663970.7	2518	3847	1647	179	1957	44.69115964	22.35526943	4799.373717	4.799373717	3.681184569	17.26412478	4949536.393	1351.4571	0.6278	out	235	low speed	Iron Gates	accepted	accepted	accepted	rejected
571	34403	600	8/5/2017 7:30	NN	8/5/2017 7:32	22.38629	44.68311	0.117	1	401663516.6	22.38629	44.68311	22.38629	44.68311	46	3	1	6	0	-127	663516.6	1390	1895	1018	67	278	44.69893595	22.3503438	3348.462788	3.348462788	3.524845477	121.77001	4950393.717	2877.8374	0.5368	out	236	low speed	Iron Gates	accepted	accepted	accepted	accepted
572	34407	0	8/5/2017 7:32	NN	8/5/2017 7:32	22.31346	44.70936	0.507	B	401663918.4	22.31346	44.70936	22.31346	44.70936	6	3	1	1	0	-132	663918.4	4736	6001	3736	77	5207	44.69893595	22.3503438	3144.25708	3.14425708	3.497518048	291.6845111	4950393.717	2940.8763	0.5368	out	236	low speed	Iron Gates	accepted	accepted	accepted	accepted
573	34406	0	8/5/2017 7:33	NN	8/5/2017 7:33	22.38059	44.72095	0.213	B	401663984.3	22.38059	44.72095	22.38059	44.72095	6	3	1	1	0	-130	663984.3	2271	3831	1345	88	4473	44.69859498	22.34941207	3503.646604	3.503646604	3.544520295	44.7457766	4950354.618	2428.0516	0.6399	out	236	low speed	Iron Gates	accepted	accepted	accepted	accepted
574	34418	184	8/5/2017 7:32	NN	8/5/2017 7:34	22.35636	44.6925	0.242	A	401663942	22.35636	44.6925	22.35636	44.6925	6	3	1	3	0	-127	663942	912	3755	221	70	1077	44.69791864	22.3500796	781.2799615	0.781279962	2.892806686	140.5145319	4950280.365	507.611	0.7129	out	236	low speed	Iron Gates	accepted	accepted	accepted	accepted
575	34400	478	8/5/2017 7:32	NN	8/5/2017 7:35	22.36921	44.69443	0.14	2	401663672.8	22.36921	44.69443	22.36921	44.69443	58	3	1	6	0	-124	663672.8	324	523	200	128	308	44.6973485	22.35027851	1535.211192	1.535211192	3.186168128	102.2361814	4950217.295	1505.3804	0.7966	out	236	low speed	Iron Gates	accepted	accepted	accepted	accepted
576	34418	484	8/5/2017 7:56	MB	8/5/2017 7:56	22.37568	44.68856	0.172	3	401663929.8	22.37568	44.68856	22.37568	44.68856	66	3	1	4	0	-129	663929.8	221	845	57	128	548	44.69443596	22.35115031	2051.149321	2.051149321	3.311997278	108.621661	4949894.91	1954.5936	0.5705	out	237	low speed	Iron Gates	accepted	accepted	accepted	accepted
577	34403	296	8/5/2017 7:58	MB	8/5/2017 7:59	22.34756	44.70049	0.256	1	401663498	22.34756	44.70049	22.34756	44.70049	56	3	1	4	0	-128	663498	1053	7759	142	99	540	44.69654577	22.35022034	486.3873468	0.486387347	2.686982268	334.3851358	4950128.049	218.0293	0.6354	out	237	low speed	Iron Gates	accepted	accepted	accepted	accepted
578	34400	420	8/5/2017 8:00	MB	8/5/2017 8:01	22.34115	44.69766	0.169	2	401663663.9	22.34115	44.69766	22.34115	44.69766	56	3	1	5	0	-123	663663.9	309	666	143	86	206	44.69805032	22.3499548	699.2161874	0.699216187	2.844611474	266.4313935	4950294.829	696.8764	0.5937	out	237	low speed	Iron Gates	accepted	accepted	accepted	accepted
579	34407	0	8/5/2017 8:02	MB	8/5/2017 8:02	22.32331	44.69576	0.39	B	401663924.3	22.32331	44.69576	22.32331	44.69576	8	3	1	1	0	-130	663924.3	4118	9093	1864	80	5224	44.69864451	22.34972572	2118.131738	2.118131738	3.325952968	261.2666199	4950360.532	2087.6482	0.6999	in	237	low speed	Iron Gates	accepted	accepted	accepted	accepted
580	34406	0	8/5/2017 8:03	MB	8/5/2017 8:03	22.4348	44.70253	0.275	B	401663986	22.4348	44.70253	22.4348	44.70253	8	3	1	1	0	-129	663986	2780	7091	1089	87	5894	44.69898507	22.35044673	6697.1124	6.6971124	3.825887588	86.61637929	4950399.309	6676.1326	0.5309	out	237	low speed	Iron Gates	accepted	accepted	accepted	accepted
581	34407	0	8/6/2017 4:02	NN	8/6/2017 4:02	21.53562	44.62723	0.23	B	401663935.3	21.53562	44.62723	21.53562	44.62723	0	3	1	1	0	-129	663935.3	6574	15123	2857	90	18595	44.68453769	22.34435937	64462.13889	64.46213889	4.809304712	264.3112237	4948786.49	64048.1177	0.5083	out	944	high speed	Iron Gates	rejected	rejected	rejected	rejected
582	34406	54	8/6/2017 4:02	NN	8/6/2017 4:03	22.22158	44.70903	0.521	B	401663996.4	22.22158	44.70903	22.22158	44.70903	0	3	1	2	0	-127	663996.4	5177	23867	1123	44	10726	44.68255268	22.34172897	9967.526781	9.967526781	3.998587411	287.2239446	4948562.556	9565.8615	0.4712	out	944	high speed	Iron Gates	accepted	accepted	accepted	accepted
583	34400	176	8/6/2017 4:54	NK	8/6/2017 4:54	22.31058	44.65316	0.302	0	401663751.8	22.31058	44.65316	22.31058	44.65316	40	3	1	4	2	-119	663751.8	1575	10554	234	106	594	44.64405879	22.29743891	1452.434888	1.452434888	3.162096672	45.76934572	4944229.757	1025.8611	0.4573	out	238	high speed	Iron Gates	accepted	accepted	accepted	accepted
584	34418	427	8/6/2017 4:52	NK	8/6/2017 4:54	22.32027	44.65213	0.358	2	401664023	22.32027	44.65213	22.32027	44.65213	50	3	1	5	0	-121	664023	379	469	305	134	308	44.64405879	22.29743891	2021.062898	2.021062898	3.30557983	63.5768546	4944229.757	1796.0309	0.4573	out	238	high speed	Iron Gates	rejected	accepted	rejected	accepted
585	34403	304	8/6/2017 4:54	NK	8/6/2017 4:55	22.31818	44.64828	0.425	A	401663631.6	22.31818	44.64828	22.31818	44.64828	0	3	1	3	0	-124	663631.6	314	974	100	91	293	44.64543955	22.29838355	1601.852418	1.601852418	3.204622501	78.59775573	4944384.326	1564.7595	0.5352	out	238	high speed	Iron Gates	rejected	accepted	rejected	accepted
586	34406	298	8/6/2017 4:54	NK	8/6/2017 4:55	22.31352	44.64809	0.388	A	401664002.9	22.31352	44.64809	22.31352	44.64809	8	3	1	3	0	-123	664002.9	619	1355	282	67	427	44.64543955	22.29838355	1236.365826	1.236365826	3.092146992	76.17309668	4944384.326	1195.5789	0.5352	out	238	high speed	Iron Gates	rejected	accepted	rejected	accepted
587	34407	305	8/6/2017 4:54	NK	8/6/2017 4:55	22.31391	44.6488	0.414	2	401663973.1	22.31391	44.6488	34.7084	42.19159	60	2	1	4	0	-121	663973.1	304	790	116	86	366	44.64543955	22.29838355	1287.066732	1.287066732	3.109601065	73.07940598	4944384.326	1225.2333	0.5352	out	238	high speed	Iron Gates	rejected	accepted	rejected	accepted
588	34400	0	8/6/2017 5:00	SR	8/6/2017 5:00	22.31047	44.65299	0.302	B	401663751.9	22.31047	44.65299	22.31047	44.65299	6	3	1	1	0	-122	663751.9	2884	4603	1806	94	1542	44.6543418	22.30091488	772.6590673	0.772659067	2.887987905	101.2479844	4945376.396	760.0207	0.3407	in	239	high speed	Iron Gates	accepted	accepted	accepted	accepted
589	34406	122	8/6/2017 4:59	SR	8/6/2017 5:00	22.31886	44.66974	0.103	A	401663996.3	22.31886	44.66974	22.31886	44.66974	6	3	1	3	0	-124	663996.3	1645	3023	895	159	858	44.6543418	22.30091488	2225.641808	2.225641808	3.347455271	39.65571826	4945376.396	1395.1527	0.3407	out	239	high speed	Iron Gates	accepted	accepted	accepted	accepted
590	34407	246	8/6/2017 4:58	SR	8/6/2017 5:00	22.31167	44.6765	0.253	1	401663960	22.31167	44.6765	22.31167	44.6765	46	3	1	4	0	-122	663960	920	1212	697	151	407	44.6543418	22.30091488	2605.874327	2.605874327	3.415953467	19.04533745	4945376.396	813.1346	0.3407	out	239	high speed	Iron Gates	accepted	accepted	accepted	accepted
591	34403	181	8/6/2017 4:59	SR	8/6/2017 5:01	22.31079	44.67801	0.239	0	401663619.2	22.31079	44.67801	22.31079	44.67801	46	3	1	4	0	-123	663619.2	2186	3863	1236	27	577	44.65412445	22.29776194	2848.277498	2.848277498	3.454582299	21.20243802	4945348.267	990.2951	0.4908	out	239	high speed	Iron Gates	accepted	accepted	accepted	accepted
592	34418	178	8/6/2017 5:00	SR	8/6/2017 5:01	22.31018	44.67042	0.122	A	401664014.1	22.31018	44.67042	22.31018	44.67042	6	3	1	3	0	-122	664014.1	735	1752	308	37	711	44.65412445	22.29776194	2061.337251	2.061337251	3.314149052	28.45854077	4945348.267	955.5063	0.4908	out	239	high speed	Iron Gates	accepted	accepted	accepted	accepted
593	34400	420	8/6/2017 5:40	NN	8/6/2017 5:41	22.37935	44.69605	0.22	3	401663720.8	22.37935	44.69605	22.37935	44.69605	58	3	1	6	3	-117	663720.8	202	480	84	95	219	44.69943551	22.36304892	1345.688125	1.345688125	3.12894442	106.2870657	4950465.977	1297.8473	0.656	out	240	high speed	Iron Gates	accepted	accepted	accepted	accepted
594	34407	420	8/6/2017 5:41	NN	8/6/2017 5:41	22.36851	44.69009	0.118	1	401663955.6	22.36851	44.69009	22.36851	44.69009	48	3	1	4	0	-121	663955.6	668	1697	262	94	246	44.69943551	22.36304892	1125.128728	1.125128728	3.051202214	157.4422158	4950465.977	450.1051	0.656	out	240	high speed	Iron Gates	accepted	accepted	accepted	accepted
595	34418	360	8/6/2017 5:40	NN	8/6/2017 5:41	22.38157	44.69838	0.219	2	401664005.4	22.38157	44.69838	22.38157	44.69838	58	3	1	5	0	-121	664005.4	390	846	179	87	216	44.69943551	22.36304892	1472.635182	1.472635182	3.168095172	94.58390289	4950465.977	1469.3501	0.656	out	240	high speed	Iron Gates	accepted	accepted	accepted	accepted
596	34403	241	8/6/2017 5:43	NN	8/6/2017 5:43	22.32187	44.69823	0.476	1	401663590.4	22.32187	44.69823	22.32187	44.69823	58	3	1	5	0	-120	663590.4	1068	11572	98	96	1097	44.6994335	22.36298665	3261.599159	3.261599159	3.513430586	267.6419672	4950465.671	3255.3598	0.6457	out	240	high speed	Iron Gates	accepted	accepted	accepted	accepted
597	34406	300	8/6/2017 5:43	NN	8/6/2017 5:43	22.33529	44.69879	0.218	1	401663988.7	22.33529	44.69879	22.33529	44.69879	58	3	1	5	0	-123	663988.7	656	6866	62	99	795	44.6994335	22.36298665	2196.356895	2.196356895	3.341702912	268.1278718	4950465.671	2193.1377	0.6457	out	240	high speed	Iron Gates	accepted	accepted	accepted	accepted
598	34406	0	8/6/2017 6:39	NK	8/6/2017 6:39	22.35954	44.68371	0.117	B	401664006.7	22.35954	44.68371	22.35954	44.68371	7	3	1	1	0	-133	664006.7	3019	4725	1928	88	4511	44.63074322	22.27965896	8647.930322	8.647930322	3.936912182	47.01076906	4942728.369	6238.0346	0.3423	out	241	high speed	Iron Gates	accepted	accepted	accepted	accepted
599	34418	116	8/6/2017 6:39	NK	8/6/2017 6:39	22.37562	44.64135	0.495	A	401664002.3	22.37562	44.64135	22.37562	44.64135	8	3	1	3	0	-127	664002.3	3527	27483	452	104	3092	44.63074322	22.27965896	7704.662279	7.704662279	3.886753607	81.17066379	4942728.369	7591.7693	0.3423	out	241	high speed	Iron Gates	rejected	accepted	rejected	accepted
600	34403	0	8/6/2017 6:40	NK	8/6/2017 6:40	22.31001	44.72493	0.534	B	401663626.6	22.31001	44.72493	22.31001	44.72493	6	3	1	1	0	-132	663626.6	8728	13604	5599	88	4533	44.6307423	22.27964949	10739.90114	10.73990114	4.031000284	12.90960806	4942728.255	2239.9752	0.3405	out	241	high speed	Iron Gates	accepted	accepted	accepted	accepted
601	34403	0	8/6/2017 6:46	MA	8/6/2017 6:46	22.32027	44.72276	0.461	B	401663629.3	22.32027	44.72276	22.32027	44.72276	6	3	1	1	0	-124	663629.3	8971	14296	5629	85	4659	44.63121043	22.28393817	10573.47119	10.57347119	4.024217586	15.75884148	4942785.602	2717.0316	0.2298	out	1600	high speed	Iron Gates	accepted	accepted	accepted	accepted
602	34418	0	8/6/2017 6:46	MA	8/6/2017 6:46	22.40293	44.66958	0.208	B	401664003.5	22.40293	44.66958	22.40293	44.66958	6	3	1	1	0	-124	664003.5	5834	9053	3758	89	4688	44.63121043	22.28393817	10357.36344	10.35736344	4.015249216	65.61693772	4942785.602	9365.0222	0.2298	out	1600	high speed	Iron Gates	accepted	accepted	accepted	accepted
603	34400	0	8/6/2017 7:21	NN	8/6/2017 7:21	22.44625	44.71385	0.119	B	401663742.2	22.44625	44.71385	22.44625	44.71385	7	3	1	1	0	-128	663742.2	13785	19401	9794	109	5574	44.68237457	22.34785044	8547.544508	8.547544508	3.931841371	65.77201963	4948550.779	7736.0593	0.4913	out	242	high speed	Iron Gates	accepted	accepted	accepted	accepted
604	34406	362	8/6/2017 7:18	NN	8/6/2017 7:21	22.34961	44.69478	0.246	A	401663985.2	22.34961	44.69478	22.34961	44.69478	8	3	1	3	0	-123	663985.2	252	730	86	88	438	44.68237457	22.34785044	1385.600697	1.385600697	3.141638093	5.758138112	4948550.779	116.6134	0.4913	out	242	high speed	Iron Gates	accepted	accepted	accepted	accepted
605	34407	180	8/6/2017 7:21	NN	8/6/2017 7:22	22.34521	44.69548	0.205	A	401663948.7	22.34521	44.69548	22.34521	44.69548	8	3	1	3	0	-120	663948.7	1310	3978	431	46	960	44.68192438	22.35137486	1583.668483	1.583668483	3.199664274	342.0828233	4948505.399	513.4347	0.3638	out	242	high speed	Iron Gates	accepted	accepted	accepted	accepted
606	34418	0	8/6/2017 7:25	NN	8/6/2017 7:25	22.43263	44.67379	0.544	B	401663981.6	22.43263	44.67379	22.43263	44.67379	8	3	1	1	0	-129	663981.6	2323	3734	1444	96	5732	44.68436485	22.36080911	5814.362957	5.814362957	3.764502139	101.6989583	4948788.935	5712.2547	0.4209	out	242	high speed	Iron Gates	accepted	accepted	accepted	accepted
607	34403	0	8/6/2017 7:40	MB	8/6/2017 7:40	22.2844	44.77142	0.614	B	401663565.3	22.2844	44.77142	22.2844	44.77142	8	3	1	1	0	-128	663565.3	14251	21284	9541	49	8368	44.69849431	22.36229832	10185.62553	10.18562553	4.007987705	322.8084643	4950360.432	6299.5462	0.4604	out	243	high speed	Iron Gates	accepted	accepted	accepted	accepted
608	34407	120	8/6/2017 7:39	MB	8/6/2017 7:40	22.33079	44.6839	0.199	B	401663929.2	22.33079	44.6839	22.33079	44.6839	6	3	1	2	0	-128	663929.2	667	5783	76	110	1862	44.69849431	22.36229832	2977.994286	2.977994286	3.47392386	236.9138989	4950360.432	2469.849	0.4604	out	243	high speed	Iron Gates	accepted	accepted	accepted	accepted
609	34407	415	8/6/2017 8:27	MA	8/6/2017 8:27	22.27128	44.62442	0.234	1	401663927.9	22.27128	44.62442	22.27128	44.62442	58	3	1	6	1	-119	663927.9	1399	15799	123	96	936	44.63108998	22.28322311	1203.167515	1.203167515	3.080326098	231.8777536	4942771.33	935.7734	0.3085	out	1601	high speed	Iron Gates	accepted	accepted	accepted	accepted
610	34403	176	8/6/2017 8:28	MA	8/6/2017 8:28	22.18508	44.63883	0.699	A	401663496.9	22.18508	44.63883	22.18508	44.63883	8	3	1	3	1	-115	663496.9	4879	74896	317	97	1197	44.63010896	22.28040084	7625.214823	7.625214823	3.882252083	277.3263712	4942658.839	7575.0253	0.3707	in	1601	high speed	Iron Gates	rejected	rejected	rejected	rejected
611	34400	362	8/6/2017 8:28	MA	8/6/2017 8:29	22.3031	44.61793	0.512	0	401663664.7	22.3031	44.61793	22.3031	44.61793	58	3	1	5	1	-116	663664.7	2104	51002	86	99	1198	44.63084766	22.27958235	2354.547623	2.354547623	3.371907479	127.6591511	4942739.875	1888.3491	0.3559	out	1601	high speed	Iron Gates	accepted	accepted	accepted	accepted
612	34406	297	8/6/2017 8:29	MA	8/6/2017 8:30	22.34782	44.62091	0.461	0	401663975.7	22.34782	44.62091	22.34782	44.62091	58	3	1	4	1	-119	663975.7	1846	64284	53	100	2036	44.63077976	22.27961018	5523.010105	5.523010105	3.742175838	101.492128	4942732.367	5428.5324	0.3421	out	1601	high speed	Iron Gates	accepted	accepted	accepted	accepted
613	34418	240	8/6/2017 8:30	MA	8/6/2017 8:31	22.39276	44.59067	0.35	0	401663930.1	22.39276	44.59067	22.39276	44.59067	48	3	1	4	1	-118	663930.1	11762	442533	312	102	4791	44.63076233	22.2795904	10027.37886	10.02737886	4.001187424	116.4568007	4942730.406	9052.6736	0.3351	out	1601	high speed	Iron Gates	accepted	accepted	accepted	accepted
614	34407	0	8/6/2017 9:18	MB	8/6/2017 9:18	22.28684	44.61479	0.44	B	401663904.1	22.28684	44.61479	22.28684	44.61479	8	2	1	1	0	-132	663904.1	13152	18364	9418	94	4381	44.68192513	22.35188113	9070.742558	9.070742558	3.957642841	214.5762768	4948506.148	5036.8114	0.4295	out	244	high speed	Iron Gates	accepted	accepted	accepted	accepted
615	34406	420	8/6/2017 9:19	MB	8/6/2017 9:19	22.36075	44.68529	0.119	1	401663968.5	22.36075	44.68529	22.36075	44.68529	48	2	1	4	0	-127	663968.5	924	1482	575	115	258	44.68241271	22.35493247	561.2023154	0.561202315	2.749119454	55.17645924	4948564.326	455.6991	0.4601	out	244	high speed	Iron Gates	accepted	accepted	accepted	accepted
616	34403	358	8/6/2017 9:20	MB	8/6/2017 9:20	22.35118	44.62812	0.461	B	401663476.4	22.35118	44.62812	22.35118	44.62812	8	2	1	2	0	-132	663476.4	8935	87613	911	2	3016	44.68241774	22.35823997	6059.768167	6.059768167	3.782456009	185.2843575	4948569.25	459.5126	0.4676	in	244	high speed	Iron Gates	accepted	accepted	accepted	accepted
617	34418	0	8/6/2017 9:23	MB	8/6/2017 9:23	22.40367	44.61829	0.407	B	401663879	22.40367	44.61829	22.40367	44.61829	8	2	1	1	0	-132	663879	9320	31316	2773	99	6109	44.6879948	22.36318932	8385.10664	8.38510664	3.92350859	157.5531708	4949195.31	3341.1199	0.4177	out	244	high speed	Iron Gates	accepted	accepted	accepted	accepted
618	34400	174	8/6/2017 9:22	MB	8/6/2017 9:25	22.39137	44.66421	0.255	B	401663654.7	22.39137	44.66421	22.39137	44.66421	8	2	1	2	0	-126	663654.7	5001	90040	277	127	3124	44.69201393	22.36518027	3722.671266	3.722671266	3.570854687	146.1863798	4949644.403	2127.9324	0.5466	out	244	high speed	Iron Gates	accepted	accepted	accepted	accepted
619	34407	0	8/6/2017 10:06	MA	8/6/2017 10:06	22.28493	44.60345	0.51	B	401663901.3	22.28493	44.60345	22.28493	44.60345	8	3	1	1	0	-125	663901.3	15426	23285	10219	101	5746	44.65454187	22.2970841	5758.897588	5.758897588	3.760339355	189.6089092	4945393.779	874.243	0.5112	out	245	high speed	Iron Gates	accepted	accepted	accepted	accepted
620	34400	56	8/6/2017 10:06	MA	8/6/2017 10:07	22.40429	44.63513	0.461	B	401663691.6	22.40429	44.63513	22.40429	44.63513	6	3	1	2	0	-124	663691.6	1055	3572	311	78	2805	44.6540206	22.29930908	8588.911396	8.588911396	3.933938123	104.1932767	4945338.686	8359.9247	0.5636	out	245	high speed	Iron Gates	accepted	accepted	accepted	accepted
621	34406	0	8/6/2017 10:07	MA	8/6/2017 10:07	22.35703	44.6806	0.105	B	401663992.5	22.35703	44.6806	22.35703	44.6806	6	3	1	1	0	-125	663992.5	10135	14789	6945	101	4026	44.6540206	22.29930908	5447.599393	5.447599393	3.736205163	57.07814642	4945338.686	4527.4351	0.5636	out	245	high speed	Iron Gates	accepted	accepted	accepted	accepted
622	34407	423	8/7/2017 4:24	SR	8/7/2017 4:27	22.33395	44.69105	0.224	0	401663962.1	22.33395	44.69105	22.33395	44.69105	40	3	1	4	0	-126	663962.1	1842	3614	938	94	250	44.68354468	22.34386979	1146.305447	1.146305447	3.059300356	316.7814923	4948675.545	799.778	0.5203	out	246	high speed	Iron Gates	accepted	accepted	accepted	accepted
623	34418	360	8/7/2017 4:24	SR	8/7/2017 4:27	22.31708	44.68624	0.249	0	401664015.4	22.31708	44.68624	22.31708	44.68624	40	3	1	5	1	-119	664015.4	1653	6635	412	96	278	44.68354468	22.34386979	2144.852028	2.144852028	3.331397336	278.0543274	4948675.545	2127.8834	0.5203	in	246	high speed	Iron Gates	accepted	accepted	accepted	accepted
624	34403	420	8/7/2017 4:24	SR	8/7/2017 4:28	22.31528	44.68886	0.288	1	401663625.5	22.31528	44.68886	22.31528	44.68886	40	3	1	7	0	-124	663625.5	1211	3732	392	97	207	44.68240416	22.34079497	2146.19989	2.14619989	3.331670168	289.5895968	4948544.839	2033.6338	0.4143	out	246	high speed	Iron Gates	accepted	accepted	accepted	accepted
625	34406	358	8/7/2017 4:25	SR	8/7/2017 4:28	22.32933	44.68492	0.26	3	401663998.7	22.32933	44.68492	22.32933	44.68492	50	3	1	5	0	-124	663998.7	239	644	88	95	233	44.68240416	22.34079497	950.9616557	0.950961656	2.978163006	287.1518824	4948544.839	913.1563	0.4143	out	246	high speed	Iron Gates	accepted	accepted	accepted	accepted
626	34400	304	8/7/2017 4:27	SR	8/7/2017 4:29	22.3203	44.67651	0.18	1	401663755.3	22.3203	44.67651	22.3203	44.67651	40	3	1	6	0	-122	663755.3	540	1036	281	94	199	44.68139456	22.33912404	1588.121792	1.588121792	3.200883805	249.9515367	4948430.513	1483.0337	0.4196	out	246	high speed	Iron Gates	accepted	accepted	accepted	accepted
627	34400	120	8/7/2017 4:33	NK	8/7/2017 4:34	22.32222	44.67462	0.122	B	401663745.6	22.32222	44.67462	22.32222	44.67462	6	3	1	2	0	-124	663745.6	2047	10656	393	88	975	44.67680655	22.32773546	500.2909163	0.500290916	2.699222618	240.8601308	4947906.098	433.1994	0.3667	out	247	high speed	Iron Gates	accepted	accepted	accepted	accepted
628	34407	236	8/7/2017 4:32	NK	8/7/2017 4:34	22.33031	44.68581	0.255	2	401663969.9	22.33031	44.68581	22.33031	44.68581	56	3	1	4	1	-119	663969.9	305	2062	45	88	753	44.67680655	22.32773546	1021.122158	1.021122158	3.0090777	11.4926653	4947906.098	187.7202	0.3667	out	247	high speed	Iron Gates	accepted	accepted	accepted	accepted
629	34406	119	8/7/2017 4:34	NK	8/7/2017 4:35	22.33464	44.68598	0.182	A	401664003.8	22.33464	44.68598	22.33464	44.68598	6	3	1	3	0	-125	664003.8	1229	4545	332	106	1269	44.67643691	22.32634666	1247.778841	1.247778841	3.096137617	31.71252419	4947863.245	639.9465	0.3883	out	247	high speed	Iron Gates	accepted	accepted	accepted	accepted
630	34418	120	8/7/2017 4:34	NK	8/7/2017 4:35	22.32225	44.69355	0.351	B	401664020.8	22.32225	44.69355	22.32225	44.69355	6	3	1	2	0	-125	664020.8	5653	19872	1607	108	1344	44.67643691	22.32634666	1929.235949	1.929235949	3.285385346	350.3407838	4947863.245	355.5474	0.3883	out	247	high speed	Iron Gates	accepted	accepted	accepted	accepted
631	34403	64	8/7/2017 4:35	NK	8/7/2017 4:36	22.31833	44.69238	0.324	B	401663628.2	22.31833	44.69238	22.31833	44.69238	6	3	1	2	0	-127	663628.2	7134	13765	3696	107	1500	44.6759568	22.32448219	1889.087725	1.889087725	3.276252126	345.0860132	4947807.51	517.1363	0.4094	in	247	high speed	Iron Gates	accepted	accepted	accepted	accepted
632	34400	422	8/7/2017 5:29	NN	8/7/2017 5:29	22.31372	44.63623	0.601	2	401663739.5	22.31372	44.63623	22.31372	44.63623	48	3	1	5	1	-119	663739.5	494	793	308	91	217	44.6410284	22.29441145	1622.102859	1.622102859	3.21007839	109.2518959	4943889.323	1539.8756	0.3379	out	248	high speed	Iron Gates	accepted	accepted	accepted	accepted
633	34403	184	8/7/2017 5:29	NN	8/7/2017 5:29	22.31175	44.6336	0.617	2	401663616.6	22.31175	44.6336	22.31175	44.6336	58	3	1	4	0	-125	663616.6	406	532	310	152	399	44.6410284	22.29441145	1604.34701	1.60434701	3.205298309	121.0519767	4943889.323	1388.3296	0.3379	out	248	high speed	Iron Gates	accepted	accepted	accepted	accepted
634	34406	0	8/7/2017 5:30	NN	8/7/2017 5:30	22.4428	44.66087	0.154	B	401664020.1	22.4428	44.66087	22.4428	44.66087	8	3	1	1	0	-126	664020.1	3067	10101	931	92	6072	44.64229432	22.29550612	11864.76929	11.86476929	4.074259298	79.94727084	4944031.321	11644.538	0.4258	out	248	high speed	Iron Gates	accepted	accepted	accepted	accepted
635	34407	0	8/7/2017 5:31	NN	8/7/2017 5:31	22.32506	44.66418	0.148	B	401663987.7	22.32506	44.66418	22.32506	44.66418	7	3	1	1	0	-127	663987.7	1443	2998	694	94	4072	44.64311466	22.29651581	3256.695131	3.256695131	3.512777105	43.94769517	4944123.718	2225.609	0.4836	out	248	high speed	Iron Gates	accepted	accepted	accepted	accepted
636	34418	294	8/7/2017 5:31	NN	8/7/2017 5:33	22.29285	44.6255	0.425	1	401664001	22.29285	44.6255	22.29285	44.6255	58	3	1	4	0	-121	664001	549	1894	159	79	379	44.64533192	22.29831817	2246.118354	2.246118354	3.351432637	191.1006603	4944372.288	398.6969	0.5398	out	248	high speed	Iron Gates	accepted	accepted	accepted	accepted
637	34407	62	8/7/2017 6:07	NK	8/7/2017 6:08	22.36631	44.65846	0.246	B	401663966.6	22.36631	44.65846	22.36631	44.65846	8	3	1	2	0	-120	663966.6	1330	6112	289	124	3751	44.68284111	22.34311055	3274.896455	3.274896455	3.515197573	145.9140843	4948596.399	1883.95	0.5305	out	249	high speed	Iron Gates	accepted	accepted	accepted	accepted
638	34406	54	8/7/2017 6:08	NK	8/7/2017 6:09	22.37922	44.67481	0.109	B	401664005.9	22.37922	44.67481	22.37922	44.67481	8	3	1	2	0	-124	664005.9	3732	26255	530	113	3692	44.6835741	22.34392787	2962.801593	2.962801593	3.471702569	109.2513411	4948678.889	2813.3179	0.5293	in	249	high speed	Iron Gates	accepted	accepted	accepted	accepted
639	34403	482	8/7/2017 6:08	NK	8/7/2017 6:12	22.33702	44.6871	0.171	1	401663613.8	22.33702	44.6871	22.33702	44.6871	48	3	1	7	0	-123	663613.8	642	1219	337	125	210	44.68302199	22.34744039	942.2371998	0.9422372	2.974160246	298.829878	4948622.158	833.2395	0.3991	out	249	high speed	Iron Gates	accepted	accepted	accepted	accepted
640	34418	479	8/7/2017 6:07	NK	8/7/2017 6:12	22.33816	44.69487	0.189	1	401664012.9	22.33816	44.69487	22.33816	44.69487	47	3	1	5	0	-121	664012.9	515	666	397	114	227	44.68302199	22.34744039	1508.212721	1.508212721	3.1784626	330.8880471	4948622.158	757.0815	0.3991	out	249	high speed	Iron Gates	accepted	accepted	accepted	accepted
641	34400	420	8/7/2017 6:10	NK	8/7/2017 6:14	22.3372	44.67654	0.106	2	401663731.4	22.3372	44.67654	22.3372	44.67654	58	3	1	4	0	-127	663731.4	358	548	234	154	358	44.68193444	22.35152976	1284.590159	1.284590159	3.108764591	242.1021244	4948506.72	1125.8041	0.3689	out	249	high speed	Iron Gates	accepted	accepted	accepted	accepted
642	34403	0	8/7/2017 7:16	NN	8/7/2017 7:16	22.32789	44.7042	0.347	B	401663627	22.32789	44.7042	22.32789	44.7042	7	3	1	1	0	-130	663627	13340	19195	9270	87	4882	44.63081312	22.28255315	8912.480409	8.912480409	3.949998588	23.71891161	4942739.74	3463.2835	0.3268	out	250	high speed	Iron Gates	accepted	accepted	accepted	accepted
643	34406	0	8/7/2017 7:16	NN	8/7/2017 7:16	22.40401	44.66591	0.321	B	401663997.7	22.40401	44.66591	22.40401	44.66591	8	3	1	1	0	-130	663997.7	7095	9382	5366	87	7025	44.63081312	22.28255315	10394.32533	10.39432533	4.016796306	67.89427495	4942739.74	9566.82	0.3268	out	250	high speed	Iron Gates	accepted	accepted	accepted	accepted
644	34418	0	8/7/2017 7:18	NN	8/7/2017 7:18	22.40826	44.68493	0.122	B	401664009.2	22.40826	44.68493	22.40826	44.68493	8	3	1	1	0	-133	664009.2	11375	16060	8057	88	4980	44.63092385	22.27955008	11841.96644	11.84196644	4.073423826	59.46419986	4942748.298	10105.6056	0.3723	out	250	high speed	Iron Gates	accepted	accepted	accepted	accepted
645	34418	0	8/7/2017 8:03	MA	8/7/2017 8:03	22.45321	44.68163	0.413	B	401663988	22.45321	44.68163	22.45321	44.68163	8	3	1	1	0	-124	663988	12081	16986	8591	88	6478	44.68885688	22.3633174	7171.552954	7.171552954	3.85561321	96.45135552	4949291.241	7137.4997	0.455	in	251	high speed	Iron Gates	accepted	accepted	accepted	accepted
646	34400	240	8/7/2017 8:02	MA	8/7/2017 8:05	22.46972	44.70585	0.163	A	401663712.3	22.46972	44.70585	22.46972	44.70585	8	3	1	3	1	-119	663712.3	1638	24337	110	86	2062	44.69376742	22.36512353	8398.079486	8.398079486	3.924179981	80.76926246	4949839.109	8263.4055	0.4103	out	251	high speed	Iron Gates	accepted	accepted	accepted	accepted
647	34406	64	8/7/2017 8:05	MA	8/7/2017 8:06	22.3866	44.69582	0.202	B	401663988.3	22.3866	44.69582	22.3866	44.69582	8	3	1	2	0	-125	663988.3	2279	62798	82	99	5456	44.69522059	22.36427117	1771.110004	1.771110004	3.248245536	87.83731321	4949999.398	1768.0309	0.4707	out	251	high speed	Iron Gates	accepted	accepted	accepted	accepted
648	34407	0	8/7/2017 8:09	MA	8/7/2017 8:09	22.37849	44.68475	0.151	B	401663951.7	22.37849	44.68475	22.37849	44.68475	8	3	1	1	1	-116	663951.7	2455	5237	1151	110	6940	44.69881685	22.36221174	2026.960405	2.026960405	3.306845265	140.5572705	4950396.146	1316.1287	0.4377	out	251	high speed	Iron Gates	accepted	accepted	accepted	accepted
649	34403	0	8/7/2017 8:10	MA	8/7/2017 8:10	22.36222	44.72399	0.223	B	401663604.7	22.36222	44.72399	22.36222	44.72399	8	3	1	1	0	-121	663604.7	14802	21781	10058	108	5934	44.69948379	22.36293292	2723.86652	2.72386652	3.435185822	358.815638	4950471.187	102.0245	0.652	in	251	high speed	Iron Gates	accepted	accepted	accepted	accepted
650	34400	358	8/7/2017 9:01	MB	8/7/2017 9:03	22.31804	44.63587	0.504	A	401663734.5	22.31804	44.63587	22.31804	44.63587	8	3	1	3	0	-127	663734.5	562	5754	54	118	949	44.63747531	22.29351039	1954.424462	1.954424462	3.29101889	95.25471646	4943493.509	1948.3507	0.3866	out	252	high speed	Iron Gates	accepted	accepted	accepted	accepted
651	34406	0	8/7/2017 9:03	MB	8/7/2017 9:03	22.36484	44.68617	0.109	B	401664024.1	22.36484	44.68617	22.36484	44.68617	6	3	1	1	0	-129	664024.1	4675	14419	1515	99	7033	44.63747531	22.29351039	7828.403781	7.828403781	3.893673218	46.17524976	4943493.509	5566.6361	0.3866	out	252	high speed	Iron Gates	accepted	accepted	accepted	accepted
652	34403	304	8/7/2017 9:02	MB	8/7/2017 9:04	22.33318	44.63475	0.46	B	401663607.7	22.33318	44.63475	22.33318	44.63475	8	3	1	2	0	-130	663607.7	6161	405968	93	107	5287	44.63648415	22.29125792	3331.884182	3.331884182	3.522689897	93.326967	4943380.578	3328.0889	0.3474	out	252	high speed	Iron Gates	accepted	accepted	accepted	accepted
653	34407	300	8/7/2017 9:01	MB	8/7/2017 9:04	22.32592	44.63707	0.45	1	401663963.8	22.32592	44.63707	22.32592	44.63707	57	3	1	4	0	-127	663963.8	920	6051	139	110	525	44.63648415	22.29125792	2750.977787	2.750977787	3.439487084	88.63933257	4943380.578	2748.073	0.3474	out	252	high speed	Iron Gates	accepted	accepted	accepted	accepted
654	34418	0	8/7/2017 9:05	MB	8/7/2017 9:05	22.52319	44.67732	0.215	B	401664005.2	22.52319	44.67732	22.52319	44.67732	8	3	1	1	0	-128	664005.2	14514	22168	9503	86	7783	44.63483384	22.28885382	19177.11488	19.17711488	4.28278327	75.70102728	4943194.244	18498.0901	0.393	out	252	high speed	Iron Gates	accepted	accepted	accepted	accepted
655	34407	0	8/7/2017 9:49	MA	8/7/2017 9:49	22.32113	44.64512	0.518	B	401663923.7	22.32113	44.64512	22.32113	44.64512	8	3	1	1	0	-129	663923.7	4921	7839	3088	91	3990	44.67655694	22.32692929	3523.582747	3.523582747	3.546984475	187.4752177	4947877.33	403.0303	0.3677	out	254	high speed	Iron Gates	accepted	accepted	accepted	accepted
656	34400	0	8/7/2017 9:52	MA	8/7/2017 9:52	22.29709	44.63767	0.117	B	401663668	22.29709	44.63767	22.29709	44.63767	8	3	1	1	0	-125	663668	9025	13191	6174	91	4358	44.68031966	22.33604612	5657.632796	5.657632796	3.752634757	213.0118836	4948307.107	3011.9752	0.3633	out	254	high speed	Iron Gates	accepted	accepted	accepted	accepted
657	34418	0	8/7/2017 9:52	MA	8/7/2017 9:52	22.45163	44.682	0.433	B	401663946.9	22.45163	44.682	22.45163	44.682	8	3	1	1	0	-125	663946.9	4238	10068	1783	91	11985	44.68031966	22.33604612	9165.726466	9.165726466	3.962166892	88.82868514	4948307.107	9157.0004	0.3633	out	254	high speed	Iron Gates	accepted	accepted	accepted	accepted
658	34400	600	8/8/2017 3:40	NP	8/8/2017 3:42	22.39851	44.6794	0.107	2	401663778.2	22.39851	44.6794	22.39851	44.6794	50	3	1	7	0	-122	663778.2	485	669	352	65	255	44.69755353	22.36266017	3485.126528	3.485126528	3.54221855	125.4608702	4950256.408	2874.9716	0.5242	out	255	high speed	Iron Gates	rejected	accepted	rejected	accepted
659	34403	536	8/8/2017 3:42	NP	8/8/2017 3:42	22.42506	44.67181	0.375	A	401663647	22.42506	44.67181	22.42506	44.67181	0	3	1	3	0	-125	663647	607	1303	283	75	425	44.69755353	22.36266017	5714.559378	5.714559378	3.75698275	120.1248847	4950256.408	4993.9091	0.5242	out	255	high speed	Iron Gates	rejected	accepted	rejected	accepted
660	34418	480	8/8/2017 3:44	NP	8/8/2017 3:44	22.39478	44.65057	0.499	0	401664017.5	22.39478	44.65057	22.39478	44.65057	40	3	1	4	0	-129	664017.5	3453	4965	2401	16	455	44.69376801	22.36514507	5344.703038	5.344703038	3.72792358	153.9940678	4949839.203	2430.2432	0.416	out	255	high speed	Iron Gates	rejected	accepted	rejected	accepted
661	34407	180	8/8/2017 3:49	NP	8/8/2017 3:50	22.72062	44.58604	0.094	A	401663927.5	22.72062	44.58604	22.72062	44.58604	0	3	1	3	0	-126	663927.5	5038	80629	314	100	5272	44.68239334	22.35462545	30951.49331	30.95149331	4.490681607	110.3023535	4948561.77	29230.9074	0.4636	out	255	high speed	Iron Gates	rejected	rejected	rejected	rejected
662	34406	60	8/8/2017 3:51	NP	8/8/2017 3:51	22.28608	44.59279	0.786	B	401663981.8	22.28608	44.59279	22.28608	44.59279	0	3	1	2	0	-128	663981.8	11156	132726	937	92	15348	44.68196453	22.3503153	11143.30698	11.14330698	4.047014095	207.1380978	4948508.466	4934.4215	0.4292	out	255	high speed	Iron Gates	rejected	accepted	rejected	rejected
663	34407	300	8/8/2017 3:54	SR	8/8/2017 3:56	22.4001	44.6934	0.113	0	401663966.1	22.4001	44.6934	22.4001	44.6934	46	3	1	6	2	-118	663966.1	4009	101630	158	80	1211	44.68028102	22.33588552	5295.250371	5.295250371	3.723886499	73.96764091	4948302.606	5064.1216	0.4052	out	257	high speed	Iron Gates	accepted	accepted	accepted	accepted
664	34403	485	8/8/2017 3:53	SR	8/8/2017 3:57	22.36054	44.68278	0.107	0	401663648.3	22.36054	44.68278	22.36054	44.68278	46	3	1	6	0	-122	663648.3	3267	80918	131	80	1097	44.67922079	22.33349333	2180.515457	2.180515457	3.33855917	79.51456819	4948181.728	2136.957	0.5342	in	257	high speed	Iron Gates	accepted	accepted	accepted	accepted
665	34406	301	8/8/2017 3:54	SR	8/8/2017 3:57	22.34431	44.68406	0.122	0	401663992.4	22.34431	44.68406	22.34431	44.68406	56	3	1	5	0	-120	663992.4	3760	156894	90	80	2286	44.67922079	22.33349333	1012.231085	1.012231085	3.00527967	57.82145669	4948181.728	848.3953	0.5342	out	257	high speed	Iron Gates	accepted	accepted	accepted	accepted
666	34418	479	8/8/2017 3:53	SR	8/8/2017 3:57	22.36682	44.68464	0.11	0	401664029	22.36682	44.68464	22.36682	44.68464	46	3	1	4	0	-121	664029	4205	98068	180	79	1196	44.67922079	22.33349333	2709.959538	2.709959538	3.432962807	77.11813249	4948181.728	2631.1758	0.5342	in	257	high speed	Iron Gates	accepted	accepted	accepted	accepted
667	34400	238	8/8/2017 3:56	SR	8/8/2017 3:58	22.32583	44.67448	0.108	A	401663774.1	22.32583	44.67448	22.32583	44.67448	6	3	1	3	0	-120	663774.1	2914	57581	147	81	1397	44.67825277	22.33008441	538.1101968	0.538110197	2.730871222	218.7250375	4948069.783	330.3654	0.4263	out	257	high speed	Iron Gates	accepted	accepted	accepted	accepted
668	34406	0	8/8/2017 4:05	NK	8/8/2017 4:05	22.34529	44.68327	0.117	B	401664000.7	22.34529	44.68327	22.34529	44.68327	6	2	1	1	0	-127	664000.7	3640	10696	1238	81	2886	44.67207011	22.31293218	2851.524292	2.851524292	3.455077076	64.04476928	4947360.955	2544.2628	0.3965	out	258	high speed	Iron Gates	accepted	accepted	accepted	accepted
669	34403	0	8/8/2017 4:07	NK	8/8/2017 4:07	22.35999	44.68167	0.102	B	401663654.7	22.35999	44.68167	22.35999	44.68167	6	2	1	1	0	-124	663654.7	5293	9757	2871	85	2220	44.67262466	22.31450077	3744.212738	3.744212738	3.573360516	74.37693108	4947424.559	3588.8454	0.4334	in	258	high speed	Iron Gates	accepted	accepted	accepted	accepted
670	34400	0	8/8/2017 4:08	NK	8/8/2017 4:08	22.32309	44.67345	0.102	B	401663774.2	22.32309	44.67345	22.32309	44.67345	6	2	1	1	1	-119	663774.2	9500	19219	4696	85	2332	44.67264544	22.31453983	683.8466323	0.683846632	2.834958713	82.46225491	4947426.918	676.2614	0.4244	in	258	high speed	Iron Gates	accepted	accepted	accepted	accepted
671	34418	116	8/8/2017 4:07	NK	8/8/2017 4:08	22.33363	44.68598	0.194	A	401664038.2	22.33363	44.68598	22.33363	44.68598	6	2	1	3	0	-124	664038.2	2367	8941	626	58	1464	44.67264544	22.31453983	2118.173903	2.118173903	3.325961613	45.51009521	4947426.918	1488.8987	0.4244	out	258	high speed	Iron Gates	accepted	accepted	accepted	accepted
672	34400	605	8/8/2017 5:15	NN	8/8/2017 5:16	22.34322	44.66767	0.141	2	401663758.2	22.34322	44.66767	22.34322	44.66767	48	3	1	7	0	-120	663758.2	478	712	320	92	197	44.65740957	22.29693105	3844.085519	3.844085519	3.584793041	72.69060935	4945712.133	3651.1803	0.532	out	259	high speed	Iron Gates	accepted	accepted	accepted	accepted
673	34418	538	8/8/2017 5:16	NN	8/8/2017 5:16	22.33147	44.66016	0.326	2	401664024.9	22.33147	44.66016	22.33147	44.66016	58	3	1	8	0	-124	664024.9	381	644	225	85	193	44.65740957	22.29693105	2756.39964	2.75639964	3.440342185	83.61216857	4945712.133	2733.3893	0.532	out	259	high speed	Iron Gates	accepted	accepted	accepted	accepted
674	34406	60	8/8/2017 5:18	NN	8/8/2017 5:18	22.3062	44.6677	0.111	B	401664010.5	22.3062	44.6677	22.3062	44.6677	8	3	1	2	0	-129	664010.5	3286	20009	539	128	3309	44.66059109	22.29821423	1012.502645	1.012502645	3.005396166	38.62375279	4946067.159	620.4508	0.4522	out	259	high speed	Iron Gates	accepted	accepted	accepted	accepted
675	34403	358	8/8/2017 5:18	NN	8/8/2017 5:19	22.33478	44.66157	0.326	1	401663636.1	22.33478	44.66157	22.33478	44.66157	48	3	1	4	0	-125	663636.1	757	1360	421	65	326	44.66175425	22.2998539	2770.046622	2.770046622	3.442487079	90.42494977	4946198.436	2769.2036	0.3975	out	259	high speed	Iron Gates	accepted	accepted	accepted	accepted
676	34407	0	8/8/2017 5:23	NN	8/8/2017 5:23	22.38342	44.67165	0.141	B	401663988.5	22.38342	44.67165	22.38342	44.67165	7	2	1	1	0	-126	663988.5	15230	22008	10539	97	5583	44.66769174	22.30484624	6246.292947	6.246292947	3.795622348	85.94818014	4946864.304	6221.0637	0.508	in	259	high speed	Iron Gates	accepted	accepted	accepted	accepted
677	34403	0	8/8/2017 5:35	SR	8/8/2017 5:35	22.33258	44.65851	0.349	B	401663636.5	22.33258	44.65851	22.33258	44.65851	6	3	1	1	0	-131	663636.5	3965	5646	2783	87	2438	44.68092551	22.33803556	2528.219598	2.528219598	3.402814794	189.8198695	4948376.993	391.643	0.4811	out	260	high speed	Iron Gates	accepted	accepted	accepted	accepted
678	34407	120	8/8/2017 5:35	SR	8/8/2017 5:36	22.37026	44.68924	0.129	A	401663970.4	22.37026	44.68924	22.37026	44.68924	6	3	1	3	0	-131	663970.4	3144	21307	463	113	3585	44.68255386	22.34134189	2409.921356	2.409921356	3.38200287	71.98539051	4948562.182	2279.2545	0.4652	out	260	high speed	Iron Gates	accepted	accepted	accepted	accepted
679	34400	301	8/8/2017 5:35	SR	8/8/2017 5:37	22.36011	44.70195	0.15	0	401663742.1	22.36011	44.70195	22.36011	44.70195	46	3	1	4	0	-125	663742.1	8253	29431	2314	138	1024	44.68313238	22.34358036	2467.706946	2.467706946	3.392293584	31.98295765	4948629.368	1275.0491	0.4869	out	260	high speed	Iron Gates	rejected	accepted	accepted	accepted
680	34418	174	8/8/2017 5:36	SR	8/8/2017 5:37	22.40037	44.68225	0.108	B	401664023.1	22.40037	44.68225	22.40037	44.68225	6	3	1	2	0	-126	664023.1	3250	13054	809	138	2003	44.68313238	22.34358036	4503.396173	4.503396173	3.653540154	91.25188133	4948629.368	4502.1948	0.4869	out	260	high speed	Iron Gates	rejected	accepted	rejected	accepted
681	34400	416	8/8/2017 5:44	NK	8/8/2017 5:46	22.30285	44.70313	0.535	1	401663745.1	22.30285	44.70313	22.30285	44.70313	46	3	1	4	0	-124	663745.1	1216	4693	315	102	291	44.68756917	22.36295404	5068.177778	5.068177778	3.70485184	290.0119283	4949147.718	4790.4567	0.436	out	261	high speed	Iron Gates	accepted	accepted	accepted	accepted
682	34406	415	8/8/2017 5:43	NK	8/8/2017 5:47	22.33854	44.69217	0.179	2	401664001.9	22.33854	44.69217	22.33854	44.69217	56	3	1	5	0	-127	664001.9	431	1745	106	97	298	44.68931713	22.3633723	1993.817947	1.993817947	3.299685501	279.1797883	4949342.439	1972.9275	0.491	out	261	high speed	Iron Gates	accepted	accepted	accepted	accepted
683	34407	361	8/8/2017 5:44	NK	8/8/2017 5:47	22.32901	44.69834	0.336	1	401663973.8	22.32901	44.69834	22.32901	44.69834	46	3	1	6	0	-120	663973.8	671	1487	302	98	200	44.68931713	22.3633723	2902.440803	2.902440803	3.462763371	290.2730378	4949342.439	2739.2342	0.491	out	261	high speed	Iron Gates	rejected	accepted	accepted	accepted
684	34418	361	8/8/2017 5:44	NK	8/8/2017 5:47	22.33163	44.70219	0.347	1	401664025.2	22.33163	44.70219	22.33163	44.70219	48	3	1	6	0	-124	664025.2	507	906	283	104	198	44.68931713	22.3633723	2894.228431	2.894228431	3.461532805	299.7048944	4949342.439	2538.6495	0.491	out	261	high speed	Iron Gates	accepted	accepted	accepted	accepted
685	34403	241	8/8/2017 5:46	NK	8/8/2017 5:48	22.32556	44.69354	0.393	A	401663625	22.32556	44.69354	22.32556	44.69354	6	3	1	3	0	-126	663625	166	516	53	117	362	44.69141328	22.36445733	3092.336803	3.092336803	3.490286789	274.3980028	4949576.722	3085.9708	0.4918	out	261	high speed	Iron Gates	rejected	accepted	accepted	accepted
686	34400	479	8/8/2017 6:59	NN	8/8/2017 7:01	22.26629	44.62714	0.107	2	401663736.5	22.26629	44.62714	22.26629	44.62714	58	3	1	5	0	-123	663736.5	354	796	157	112	253	44.63084355	22.27967371	1139.004035	1.139004035	3.056525263	248.7522977	4942739.532	1055.2079	0.364	out	262	high speed	Iron Gates	rejected	accepted	rejected	accepted
687	34406	62	8/8/2017 7:00	NN	8/8/2017 7:01	22.27335	44.66032	0.279	B	401664021.7	22.27335	44.66032	22.27335	44.66032	7	3	1	2	0	-126	664021.7	2721	11102	667	166	2710	44.63084355	22.27967371	3313.759962	3.313759962	3.520321046	351.3216884	4942739.532	552.7407	0.364	out	262	high speed	Iron Gates	accepted	accepted	accepted	accepted
688	34418	62	8/8/2017 7:01	NN	8/8/2017 7:01	22.24346	44.65163	0.336	B	401664017.7	22.24346	44.65163	22.24346	44.65163	8	3	1	2	0	-126	664017.7	6517	52368	811	127	3249	44.63084355	22.27967371	3686.500482	3.686500482	3.566614295	308.8936236	4942739.532	2907.6889	0.364	in	262	high speed	Iron Gates	rejected	accepted	rejected	accepted
689	34403	180	8/8/2017 7:01	NN	8/8/2017 7:02	22.29805	44.60684	0.619	A	401663603.3	22.29805	44.60684	22.29805	44.60684	8	3	1	3	0	-125	663603.3	529	4513	62	109	1271	44.63070726	22.27974052	3024.250199	3.024250199	3.480617718	151.3634454	4942724.476	1494.5069	0.3513	out	262	high speed	Iron Gates	accepted	accepted	accepted	accepted
690	34406	0	8/8/2017 7:23	NK	8/8/2017 7:23	22.2807	44.65183	0.132	B	401663993	22.2807	44.65183	22.2807	44.65183	6	3	1	1	0	-130	663993	3440	3855	3070	161	3830	44.6664855	22.30402683	2464.803697	2.464803697	3.391782337	228.5469223	4946729.274	1823.5703	0.4877	out	946	high speed	Iron Gates	accepted	accepted	accepted	accepted
691	34407	542	8/8/2017 7:43	MA	8/8/2017 7:43	22.39486	44.67773	0.109	A	401663963.8	22.39486	44.67773	22.39486	44.67773	8	3	1	3	0	-120	663963.8	735	1998	270	100	304	44.6819434	22.35151559	3468.298258	3.468298258	3.540116438	97.78466615	4948507.696	3443.0753	0.3653	out	262	high speed	Iron Gates	accepted	accepted	accepted	accepted
692	34403	360	8/8/2017 7:44	MA	8/8/2017 7:44	22.38365	44.67394	0.104	2	401663607.6	22.38365	44.67394	22.38365	44.67394	58	3	1	5	1	-117	663607.6	329	448	241	102	224	44.68241028	22.35470222	2480.692837	2.480692837	3.394572993	112.3672553	4948563.753	2310.0842	0.4688	out	262	high speed	Iron Gates	accepted	accepted	accepted	accepted
693	34406	240	8/8/2017 7:43	MA	8/8/2017 7:44	22.38371	44.68287	0.135	A	401664000.5	22.38371	44.68287	22.38371	44.68287	6	3	1	3	1	-118	664000.5	694	5436	88	118	1010	44.68241028	22.35470222	2300.329636	2.300329636	3.361790075	88.72311332	4948563.753	2297.9925	0.4688	out	262	high speed	Iron Gates	rejected	accepted	rejected	accepted
694	34400	483	8/8/2017 7:45	MA	8/8/2017 7:45	22.38758	44.67728	0.206	2	401663730.6	22.38758	44.67728	22.38758	44.67728	58	3	1	5	3	-114	663730.6	439	689	279	86	259	44.6824599	22.35792699	2420.469656	2.420469656	3.383899643	103.8025837	4948573.519	2359.7922	0.4689	out	262	high speed	Iron Gates	accepted	accepted	accepted	rejected
695	34418	184	8/8/2017 7:45	MA	8/8/2017 7:45	22.38909	44.68089	0.108	A	401664010.9	22.38909	44.68089	22.38909	44.68089	8	3	1	3	2	-119	664010.9	628	1025	385	166	510	44.6824599	22.35792699	2476.823414	2.476823414	3.393895045	94.05271052	4948573.519	2472.6327	0.4689	out	262	high speed	Iron Gates	accepted	accepted	accepted	rejected
696	34400	536	8/8/2017 8:36	MB	8/8/2017 8:36	22.47728	44.55319	0.192	B	401663727.5	22.47728	44.55319	22.47728	44.55319	8	3	1	2	0	-124	663727.5	10906	36296	3276	76	3379	44.65402161	22.29829763	18095.51809	18.09551809	4.257571022	128.3530613	4945337.52	14394.0706	0.4812	out	263	high speed	Iron Gates	rejected	rejected	rejected	rejected
697	34406	481	8/8/2017 8:37	MB	8/8/2017 8:37	22.35647	44.67603	0.36	B	401664005.1	22.35647	44.67603	22.35647	44.67603	8	3	1	2	0	-128	664005.1	3140	4496	2192	94	4627	44.65436451	22.3005092	5048.947882	5.048947882	3.703200888	61.43842655	4945378.405	4396.9597	0.4138	out	263	high speed	Iron Gates	accepted	accepted	accepted	accepted
698	34407	537	8/8/2017 8:36	MB	8/8/2017 8:37	22.51987	44.60146	0.204	0	401663963.5	22.51987	44.60146	22.51987	44.60146	48	3	1	5	0	-122	663963.5	6614	79415	550	96	1237	44.65436451	22.3005092	18373.42256	18.37342256	4.264190063	108.7205175	4945378.405	17502.224	0.4138	out	263	high speed	Iron Gates	accepted	accepted	accepted	accepted
699	34403	120	8/8/2017 8:42	MB	8/8/2017 8:43	22.39216	44.62584	0.489	B	401663617	22.39216	44.62584	22.39216	44.62584	8	3	1	2	0	-127	663617	3432	93108	126	99	3362	44.63934523	22.29393996	7936.851311	7.936851311	3.899648244	100.9358688	4943701.761	7815.2955	0.4069	out	263	high speed	Iron Gates	accepted	accepted	accepted	accepted
700	34418	56	8/8/2017 8:44	MB	8/8/2017 8:44	22.4307	44.6342	0.45	B	401664015.1	22.4307	44.6342	22.4307	44.6342	8	3	1	2	0	-130	664015.1	4278	18768	974	95	3543	44.63693057	22.29256215	10964.75319	10.96475319	4.03999886	91.59118879	4943431.806	10961.2807	0.3614	out	263	high speed	Iron Gates	accepted	accepted	accepted	accepted
701	34400	120	8/8/2017 9:26	MA	8/8/2017 9:26	22.29742	44.6577	0.115	A	401663715.4	22.29742	44.6577	22.29742	44.6577	8	2	1	3	0	-122	663715.4	1383	2967	644	24	909	44.67205066	22.31249942	1993.301274	1.993301274	3.299572944	216.7725449	4947358.241	1169.8742	0.3747	out	264	high speed	Iron Gates	accepted	accepted	accepted	accepted
702	34403	414	8/8/2017 9:26	MA	8/8/2017 9:26	22.30708	44.67393	0.278	2	401663608.1	22.30708	44.67393	22.30708	44.67393	58	2	1	7	1	-119	663608.1	401	1554	103	117	334	44.67205066	22.31249942	477.7876487	0.477787649	2.679234919	295.9959028	4947358.241	432.9131	0.3747	in	264	high speed	Iron Gates	accepted	accepted	accepted	accepted
703	34407	0	8/8/2017 9:26	MA	8/8/2017 9:26	22.55808	44.57286	0.181	B	401663965.4	22.55808	44.57286	22.55808	44.57286	8	2	1	1	1	-114	663965.4	17614	32417	9570	103	4030	44.67205066	22.31249942	22390.95029	22.39095029	4.350072526	119.5739527	4947358.241	19676.1983	0.3747	out	264	high speed	Iron Gates	accepted	accepted	accepted	accepted
704	34418	0	8/8/2017 9:27	MA	8/8/2017 9:27	22.47017	44.63366	0.461	B	401664011.1	22.47017	44.63366	22.47017	44.63366	8	2	1	1	0	-125	664011.1	4830	12231	1907	100	4901	44.67360735	22.31517862	13070.8833	13.0708833	4.116304937	109.9161918	4947534.585	12364.9342	0.408	out	264	high speed	Iron Gates	accepted	accepted	accepted	accepted
705	34403	242	8/9/2017 5:02	SR	8/9/2017 5:04	22.22932	44.7033	0.556	0	401663606.6	22.22932	44.7033	22.22932	44.7033	40	3	1	4	0	-131	663606.6	5396	36598	795	94	1072	44.68500682	22.34540602	9423.454262	9.423454262	3.974210127	282.4989715	4948839.971	9230.0438	0.5436	out	265	high speed	Iron Gates	rejected	accepted	rejected	accepted
706	34407	116	8/9/2017 5:03	SR	8/9/2017 5:04	22.44598	44.70205	0.391	B	401663982.4	22.44598	44.70205	22.44598	44.70205	0	3	1	2	0	-130	663982.4	36178	0	1132	87	10678	44.68500682	22.34540602	8193.9834	8.1939834	3.91349508	76.59207633	4948839.971	7936.4988	0.5436	out	265	high speed	Iron Gates	rejected	rejected	rejected	rejected
707	34406	420	8/9/2017 5:02	SR	8/9/2017 5:05	22.33872	44.68405	0.132	0	401664001	22.33872	44.68405	22.33872	44.68405	40	2	1	5	0	-121	664001	1613	2994	868	117	338	44.68391525	22.34396584	416.1546918	0.416154692	2.619254795	272.0690944	4948716.834	415.9668	0.5351	in	265	high speed	Iron Gates	accepted	accepted	accepted	accepted
708	34418	298	8/9/2017 5:02	SR	8/9/2017 5:05	22.32604	44.69634	0.393	0	401664016.5	22.32604	44.69634	22.32604	44.69634	40	3	1	5	0	-125	664016.5	2242	8599	584	106	547	44.68391525	22.34396584	1981.307678	1.981307678	3.296951923	314.2736147	4948716.834	1443.0497	0.5351	out	265	high speed	Iron Gates	accepted	accepted	accepted	accepted
709	34400	0	8/9/2017 5:06	NN	8/9/2017 5:06	21.92887	44.59948	0.484	B	401663737.9	21.92887	44.59948	21.92887	44.59948	0	3	1	1	0	-125	663737.9	22531	69044	7352	85	10613	44.68306046	22.34344902	34177.72266	34.17772266	4.533743121	254.1803664	4948621.207	32749.1173	0.4695	out	266	high speed	Iron Gates	rejected	rejected	rejected	rejected
710	34400	300	8/9/2017 5:04	SR	8/9/2017 5:07	22.32191	44.65912	0.303	0	401663770.8	22.32191	44.65912	22.32191	44.65912	46	3	1	5	0	-127	663770.8	1895	2700	1330	176	391	44.68268487	22.34208	3068.466873	3.068466873	3.486921439	211.3290378	4948577.698	1555.9942	0.3715	out	265	high speed	Iron Gates	accepted	accepted	accepted	accepted
711	34403	236	8/9/2017 5:08	NN	8/9/2017 5:08	22.2366	44.6773	0.478	B	401663613.4	22.2366	44.6773	22.2366	44.6773	6	3	1	2	0	-126	663613.4	4295	39081	472	83	1467	44.68162246	22.339448	8168.460177	8.168460177	3.912140196	266.6173919	4948456.251	8143.4995	0.3845	out	266	high speed	Iron Gates	accepted	accepted	accepted	accepted
712	34406	239	8/9/2017 5:06	NN	8/9/2017 5:10	22.34041	44.70126	0.203	1	401664010.7	22.34041	44.70126	22.34041	44.70126	46	3	1	4	0	-123	664010.7	1214	1946	757	42	471	44.679831	22.33479034	2422.621992	2.422621992	3.384285655	10.56066503	4948251.195	406.2054	0.4603	out	266	high speed	Iron Gates	accepted	accepted	accepted	accepted
713	34407	122	8/9/2017 5:08	NN	8/9/2017 5:10	22.34174	44.69848	0.186	B	401663980.1	22.34174	44.69848	22.34174	44.69848	6	3	1	2	0	-123	663980.1	874	7688	99	68	2455	44.679831	22.33479034	2144.359544	2.144359544	3.331297605	14.83865222	4948251.195	516.6609	0.4603	out	266	high speed	Iron Gates	accepted	rejected	accepted	rejected
714	34418	0	8/9/2017 5:12	NN	8/9/2017 5:12	22.32569	44.6961	0.395	B	401664024.1	22.32569	44.6961	22.32569	44.6961	6	3	1	1	0	-130	664024.1	5836	8693	3917	94	1745	44.67818999	22.32998944	2019.235419	2.019235419	3.305186956	350.314597	4948062.686	373.1312	0.4257	out	266	high speed	Iron Gates	accepted	accepted	accepted	accepted
715	34400	424	8/9/2017 5:20	NK	8/9/2017 5:23	21.89162	44.75277	0.761	0	401663744.8	21.89162	44.75277	21.89162	44.75277	56	3	1	6	0	-121	663744.8	1908	72690	50	99	2471	44.66798158	22.30509921	34093.15397	34.09315397	4.53266718	286.095237	4946896.821	32879.347	0.468	out	267	high speed	Iron Gates	rejected	rejected	rejected	rejected
716	34407	241	8/9/2017 5:22	NK	8/9/2017 5:23	22.28648	44.67277	0.301	0	401663972.3	22.28648	44.67277	22.28648	44.67277	46	3	1	4	0	-120	663972.3	16659	569825	487	100	1977	44.66798158	22.30509921	1569.419169	1.569419169	3.195738953	289.8813985	4946896.821	1484.3316	0.468	in	267	high speed	Iron Gates	rejected	accepted	rejected	accepted
717	34403	304	8/9/2017 5:22	NK	8/9/2017 5:24	22.14777	44.69832	0.8	0	401663621	22.14777	44.69832	22.14777	44.69832	46	3	1	5	0	-121	663621	21474	737347	625	100	2046	44.66579156	22.30356926	12870.07575	12.87007575	4.109581103	286.3643843	4946651.61	12401.4818	0.4714	out	267	high speed	Iron Gates	rejected	accepted	rejected	accepted
718	34406	360	8/9/2017 5:21	NK	8/9/2017 5:24	22.31654	44.67123	0.318	0	401664005.1	22.31654	44.67123	22.31654	44.67123	46	3	1	6	0	-122	664005.1	5403	136720	213	100	1620	44.66579156	22.30356926	1192.98655	1.19298655	3.076635547	59.47819089	4946651.61	1018.4615	0.4714	out	267	high speed	Iron Gates	rejected	accepted	accepted	accepted
719	34418	307	8/9/2017 5:21	NK	8/9/2017 5:24	22.1872	44.69425	0.58	0	401664020.4	22.1872	44.69425	22.1872	44.69425	46	3	1	6	0	-121	664020.4	13171	479502	361	100	1765	44.66579156	22.30356926	9753.216828	9.753216828	3.989147879	288.9798686	4946651.61	9270.9324	0.4714	out	267	high speed	Iron Gates	rejected	accepted	rejected	rejected
720	34403	0	8/9/2017 6:46	NN	8/9/2017 6:46	22.20344	44.73958	0.813	B	401663582.5	22.20344	44.73958	22.20344	44.73958	8	2	1	1	0	-128	663582.5	23100	42867	12447	107	5971	44.68192756	22.35157879	13373.37695	13.37337695	4.126241086	298.7061742	4948506.02	11834.7041	0.3762	in	268	high speed	Iron Gates	accepted	accepted	accepted	accepted
721	34400	294	8/9/2017 6:46	NN	8/9/2017 6:48	22.33516	44.69779	0.222	A	401663733.7	22.33516	44.69779	22.33516	44.69779	8	2	1	3	0	-120	663733.7	533	777	365	96	298	44.68254824	22.35692469	2417.737658	2.417737658	3.383409175	314.5687299	4948582.009	1752.5941	0.3722	out	268	high speed	Iron Gates	accepted	accepted	accepted	accepted
722	34406	360	8/9/2017 6:45	NN	8/9/2017 6:48	22.33814	44.69028	0.179	2	401663994.8	22.33814	44.69028	22.33814	44.69028	58	2	1	5	0	-120	663994.8	429	581	316	69	257	44.68254824	22.35692469	1719.257586	1.719257586	3.235340949	300.0677974	4948582.009	1502.7869	0.3722	out	268	high speed	Iron Gates	accepted	accepted	accepted	accepted
723	34407	359	8/9/2017 6:45	NN	8/9/2017 6:48	22.34394	44.6883	0.128	1	401663963.5	22.34394	44.6883	22.34394	44.6883	58	2	1	4	1	-118	663963.5	510	709	366	72	278	44.68254824	22.35692469	1211.683134	1.211683134	3.083389063	301.92437	4948582.009	1039.5718	0.3722	out	268	high speed	Iron Gates	accepted	accepted	accepted	accepted
724	34406	0	8/9/2017 6:57	NK	8/9/2017 6:57	22.34008	44.69143	0.16	B	401663991.1	22.34008	44.69143	22.34008	44.69143	6	3	1	1	0	-123	663991.1	2510	3488	1806	90	1887	44.6969533	22.36298069	1916.187035	1.916187035	3.282437897	251.2589072	4950190.158	1804.3254	0.4674	out	269	high speed	Iron Gates	accepted	accepted	accepted	accepted
725	34418	54	8/9/2017 6:56	NK	8/9/2017 6:57	22.30127	44.70176	0.505	B	401663980.1	22.30127	44.70176	22.30127	44.70176	8	2	1	2	0	-125	663980.1	20387	129933	3198	116	7737	44.6969533	22.36298069	4920.151005	4.920151005	3.691978432	276.2535694	4950190.158	4897.8637	0.4674	out	269	high speed	Iron Gates	accepted	accepted	accepted	accepted
726	34407	180	8/9/2017 6:57	NK	8/9/2017 7:00	22.347	44.71907	0.343	B	401663965.8	22.347	44.71907	22.347	44.71907	6	3	1	2	0	-128	663965.8	1661	9391	293	93	1543	44.6994221	22.36283929	2518.46835	2.51846835	3.401136497	330.1905534	4950464.21	1290.9963	0.6158	out	269	high speed	Iron Gates	rejected	accepted	accepted	accepted
727	34403	0	8/9/2017 7:01	NK	8/9/2017 7:01	22.21258	44.7358	0.726	B	401663583.7	22.21258	44.7358	22.21258	44.7358	6	3	1	1	0	-131	663583.7	20773	37980	11361	106	6576	44.69940308	22.36282228	12572.53055	12.57253055	4.0994227	288.8254707	4950462.074	11963.3916	0.6004	in	269	high speed	Iron Gates	accepted	accepted	accepted	accepted
728	34406	0	8/9/2017 7:27	MA	8/9/2017 7:27	22.34255	44.69084	0.141	B	401664002	22.34255	44.69084	22.34255	44.69084	8	3	1	1	0	-123	664002	4826	7645	3045	96	3630	44.67477562	22.31782252	2651.418266	2.651418266	3.423478244	47.58176081	4947667.744	1930.4964	0.4047	out	269	high speed	Iron Gates	accepted	accepted	accepted	accepted
729	34407	0	8/9/2017 7:27	MA	8/9/2017 7:27	22.35992	44.67737	0.104	B	401663964.1	22.35992	44.67737	22.35992	44.67737	6	3	1	1	0	-124	663964.1	3877	6038	2489	95	3747	44.67477562	22.31782252	3350.329694	3.350329694	3.525087547	85.04675504	4947667.744	3331.8431	0.4047	out	269	high speed	Iron Gates	accepted	accepted	accepted	accepted
730	34403	0	8/9/2017 7:28	MA	8/9/2017 7:28	22.20881	44.73399	0.792	B	401663591.3	22.20881	44.73399	22.20881	44.73399	6	3	1	1	0	-128	663591.3	19901	33583	11793	105	7274	44.67335631	22.31493252	10776.63464	10.77663464	4.032483159	308.7948307	4947506.384	8511.4643	0.3865	in	269	high speed	Iron Gates	accepted	accepted	accepted	accepted
731	34400	120	8/9/2017 7:29	MA	8/9/2017 7:29	22.38055	44.67577	0.107	B	401663727.7	22.38055	44.67577	22.38055	44.67577	8	3	1	2	0	-128	663727.7	6857	49142	956	101	2817	44.671965	22.31218527	5437.299336	5.437299336	3.735383243	85.52474571	4947348.325	5411.7006	0.3867	out	269	high speed	Iron Gates	accepted	accepted	accepted	accepted
732	34400	601	8/9/2017 8:16	MB	8/9/2017 8:16	22.31703	44.56087	0.486	A	401663692.4	22.31703	44.56087	22.31703	44.56087	8	3	1	3	0	-127	663692.4	2185	3001	1590	168	1132	44.64588647	22.29865889	9559.286496	9.559286496	3.980425478	171.2535166	4944434.318	1609.2774	0.4377	out	270	high speed	Iron Gates	rejected	accepted	rejected	rejected
733	34403	54	8/9/2017 8:15	MB	8/9/2017 8:16	22.2563	44.61846	0.155	B	401663565.2	22.2563	44.61846	22.2563	44.61846	8	3	1	2	0	-130	663565.2	19075	84542	4303	84	5433	44.64588647	22.29865889	4537.205706	4.537205706	3.65678847	227.7024877	4944434.318	3312.1018	0.4377	out	270	high speed	Iron Gates	rejected	accepted	rejected	rejected
734	34407	117	8/9/2017 8:15	MB	8/9/2017 8:17	22.38978	44.62988	0.473	A	401663944.1	22.38978	44.62988	22.38978	44.62988	8	3	1	3	0	-129	663944.1	3149	29052	341	85	4179	44.64819929	22.29931771	7460.422843	7.460422843	3.872763443	105.886433	4944692.06	7208.0233	0.5467	out	270	high speed	Iron Gates	accepted	accepted	accepted	accepted
735	34406	0	8/9/2017 8:18	MB	8/9/2017 8:18	22.34866	44.69192	0.21	B	401664003.3	22.34866	44.69192	22.34866	44.69192	8	3	1	1	0	-126	664003.3	6321	9948	4016	86	5491	44.65205505	22.30089502	5828.417197	5.828417197	3.765550631	40.43333336	4945122.356	3714.0444	0.5156	out	270	high speed	Iron Gates	accepted	accepted	accepted	accepted
736	34418	0	8/9/2017 8:24	MB	8/9/2017 8:24	22.0849	44.75124	0.738	B	401663973.8	22.0849	44.75124	22.0849	44.75124	8	2	1	1	0	-128	663973.8	40286	111110	14607	103	12617	44.66098186	22.29873106	19691.71242	19.69171242	4.294283485	300.7061426	4946111.219	17085.8607	0.4544	in	270	high speed	Iron Gates	rejected	rejected	rejected	rejected
737	34407	600	8/9/2017 9:01	MA	8/9/2017 9:03	22.41769	44.67214	0.116	1	401663944.5	22.41769	44.67214	22.41769	44.67214	58	3	1	5	1	-119	663944.5	944	1694	526	4	617	44.6994646	22.36299134	5293.750766	5.293750766	3.723763491	125.0928346	4950469.132	4386.4082	0.6549	out	271	high speed	Iron Gates	accepted	accepted	accepted	accepted
738	34403	427	8/9/2017 9:04	MA	8/9/2017 9:04	22.45331	44.68723	0.468	A	401663554.3	22.45331	44.68723	22.45331	44.68723	8	3	1	3	0	-121	663554.3	2139	7927	577	142	701	44.69945177	22.36298254	7287.596311	7.287596311	3.862584307	100.7764577	4950467.695	7180.556	0.6522	out	271	high speed	Iron Gates	accepted	rejected	accepted	accepted
739	34400	176	8/9/2017 9:08	MA	8/9/2017 9:09	22.46908	44.68165	0.338	0	401663687.9	22.46908	44.68165	22.46908	44.68165	48	3	1	4	1	-114	663687.9	4959	67392	364	96	1858	44.68776908	22.3630133	8436.210504	8.436210504	3.926147408	94.63892683	4949170.003	8417.2462	0.4249	out	271	high speed	Iron Gates	accepted	rejected	accepted	accepted
740	34406	180	8/9/2017 9:09	MA	8/9/2017 9:10	22.42467	44.68004	0.515	0	401663978.3	22.42467	44.68004	22.42467	44.68004	48	3	1	4	0	-124	663978.3	15984	223076	1145	84	4563	44.68426955	22.36059864	5101.374229	5.101374229	3.707687184	95.30430796	4948778.071	5085.6948	0.4265	out	271	high speed	Iron Gates	accepted	accepted	accepted	accepted
741	34418	242	8/9/2017 9:08	MA	8/9/2017 9:10	22.22965	44.70409	0.56	B	401663982.1	22.22965	44.70409	22.22965	44.70409	8	3	1	2	1	-115	663982.1	8789	686573	112	95	9927	44.68426955	22.36059864	10610.77971	10.61077971	4.025747298	282.0200647	4948778.071	10410.5513	0.4265	out	271	high speed	Iron Gates	accepted	accepted	accepted	accepted
742	34400	0	8/9/2017 9:59	MB	8/9/2017 9:59	22.4755	44.65779	0.497	B	401663744.4	22.4755	44.65779	22.4755	44.65779	5	3	1	1	0	-130	663744.4	8977	15046	5355	103	4353	44.65432671	22.3005325	13883.25148	13.88325148	4.142491191	88.40608336	4945374.236	13865.8714	0.4186	out	1670	high speed	Iron Gates	accepted	accepted	accepted	accepted
743	34406	422	8/10/2017 4:31	SR	8/10/2017 4:33	22.34419	44.68411	0.122	1	401663998.3	22.34419	44.68411	22.34419	44.68411	48	3	1	5	0	-125	663998.3	1407	2828	699	96	232	44.68379748	22.34714384	236.7389186	0.236738919	2.374269659	278.4639054	4948707.912	234.6583	0.4661	in	281	high speed	Iron Gates	accepted	accepted	accepted	accepted
744	34407	360	8/10/2017 4:31	SR	8/10/2017 4:33	22.34787	44.68611	0.151	1	401663970.1	22.34787	44.68611	22.34787	44.68611	48	3	1	7	0	-125	663970.1	1419	5676	354	94	261	44.68379748	22.34714384	263.3494726	0.263349473	2.420532453	12.58534049	4948707.912	53.2964	0.4661	out	281	high speed	Iron Gates	accepted	accepted	accepted	accepted
745	34418	482	8/10/2017 4:30	SR	8/10/2017 4:34	22.33128	44.68583	0.241	1	401664026.5	22.33128	44.68583	22.33128	44.68583	48	3	1	6	0	-122	664026.5	696	1884	256	88	200	44.68494119	22.34499598	1091.840196	1.091840196	3.038159079	275.2077456	4948832.145	1088.5541	0.4794	out	281	high speed	Iron Gates	accepted	accepted	accepted	accepted
746	34400	421	8/10/2017 4:31	SR	8/10/2017 4:35	22.32028	44.69286	0.321	1	401663761.9	22.32028	44.69286	22.32028	44.69286	48	3	1	6	0	-121	663761.9	655	1287	333	90	188	44.68342231	22.34379653	2138.992539	2.138992539	3.33020927	299.4443039	4948661.856	1880.6384	0.5185	out	281	high speed	Iron Gates	accepted	accepted	accepted	accepted
747	34403	242	8/10/2017 4:34	SR	8/10/2017 4:36	22.32758	44.68622	0.314	1	401663638.9	22.32758	44.68622	22.32758	44.68622	48	3	1	5	0	-121	663638.9	761	920	628	84	242	44.68198196	22.3399427	1087.380584	1.087380584	3.036381574	295.741207	4948496.829	987.42	0.4732	out	281	high speed	Iron Gates	accepted	accepted	accepted	accepted
748	34406	360	8/10/2017 4:52	NN	8/10/2017 4:55	22.28381	44.65517	0.215	A	401663997.5	22.28381	44.65517	22.28381	44.65517	6	3	1	3	0	-127	663997.5	1955	4266	896	124	511	44.66176741	22.29989103	1471.142155	1.471142155	3.16765464	240.025024	4946199.945	1263.3263	0.3918	out	282	high speed	Iron Gates	rejected	accepted	rejected	accepted
749	34407	423	8/10/2017 4:51	NN	8/10/2017 4:56	22.28219	44.6587	0.316	1	401663968.3	22.28219	44.6587	22.28219	44.6587	56	3	1	4	0	-123	663968.3	780	1313	463	115	376	44.66117749	22.29915745	1373.592925	1.373592925	3.137858045	258.3994448	4946133.489	1340.8277	0.4403	out	282	high speed	Iron Gates	rejected	accepted	rejected	accepted
750	34400	359	8/10/2017 4:54	NK	8/10/2017 4:57	22.32023	44.66911	0.101	2	401663756.7	22.32023	44.66911	22.32023	44.66911	46	3	1	6	0	-123	663756.7	471	1066	207	81	197	44.66061121	22.29836125	1974.780502	1.974780502	3.295518831	61.34714507	4946069.58	1718.4485	0.4482	out	283	high speed	Iron Gates	rejected	accepted	accepted	accepted
751	34418	542	8/10/2017 4:52	NK	8/10/2017 4:57	22.28886	44.67246	0.265	1	401664025.4	22.28886	44.67246	22.28886	44.67246	46	3	1	5	0	-121	664025.4	898	2427	331	122	341	44.66061121	22.29836125	1517.044765	1.517044765	3.180998396	330.3038122	4946069.58	774.0708	0.4482	out	283	high speed	Iron Gates	accepted	accepted	accepted	accepted
752	34400	0	8/10/2017 4:57	NN	8/10/2017 4:57	22.31956	44.69262	0.316	B	401663763.3	22.31956	44.69262	22.31956	44.69262	6	3	1	1	0	-127	663763.3	8310	12479	5534	93	2800	44.66061121	22.29836125	3934.129689	3.934129689	3.594848672	25.2175116	4946069.58	1623.04	0.4482	out	282	high speed	Iron Gates	accepted	accepted	accepted	accepted
753	34403	420	8/10/2017 4:54	NK	8/10/2017 4:58	22.31882	44.6657	0.105	3	401663631.5	22.31882	44.6657	22.31882	44.6657	56	3	1	6	0	-124	663631.5	237	738	76	99	223	44.66006664	22.29760579	1795.14162	1.79514162	3.254098716	69.52691865	4946008.135	1671.7406	0.4513	out	283	high speed	Iron Gates	accepted	accepted	accepted	accepted
754	34406	246	8/10/2017 4:57	NK	8/10/2017 4:58	22.27796	44.66412	0.375	0	401664002.4	22.27796	44.66412	22.27796	44.66412	46	3	1	4	0	-124	664002.4	1558	8411	288	91	397	44.66006664	22.29760579	1621.887545	1.621887545	3.210020739	286.1762687	4946008.135	1564.5826	0.4513	out	283	high speed	Iron Gates	accepted	accepted	accepted	accepted
755	34407	300	8/10/2017 4:56	NK	8/10/2017 4:58	22.28234	44.66392	0.359	1	401663972.4	22.28234	44.66392	22.28234	44.66392	46	3	1	4	1	-119	663972.4	1004	3115	323	74	330	44.66006664	22.29760579	1284.208187	1.284208187	3.108635434	289.5390382	4946008.135	1217.01	0.4513	out	283	high speed	Iron Gates	accepted	accepted	accepted	accepted
756	34403	122	8/10/2017 6:36	NK	8/10/2017 6:37	22.31081	44.70495	0.514	B	401663628.9	22.31081	44.70495	22.31081	44.70495	8	3	1	2	0	-129	663628.9	7960	56984	1111	165	3623	44.67476212	22.31799762	3402.69206	3.40269206	3.531822648	350.392705	4947666.469	623.6542	0.3991	in	1705	high speed	Iron Gates	rejected	accepted	accepted	accepted
757	34406	298	8/10/2017 6:36	NN	8/10/2017 6:38	22.32134	44.67987	0.332	B	401664002.6	22.32134	44.67987	22.32134	44.67987	8	3	1	2	0	-127	664002.6	2129	61986	73	126	4308	44.67318708	22.31481845	904.9301225	0.904930123	2.956615045	34.75744568	4947487.44	504.8741	0.3757	out	285	high speed	Iron Gates	accepted	accepted	accepted	accepted
758	34400	362	8/10/2017 6:36	NN	8/10/2017 6:39	22.35468	44.63671	0.39	0	401663724.1	22.35468	44.63671	22.35468	44.63671	48	3	1	5	0	-123	663724.1	1645	6239	433	118	425	44.67184883	22.31179426	5178.696431	5.178696431	3.714220454	139.0357734	4947334.922	3464.1761	0.3874	out	285	high speed	Iron Gates	accepted	accepted	accepted	accepted
759	34403	541	8/10/2017 6:32	NN	8/10/2017 6:39	22.31847	44.66364	0.109	0	401663601	22.31847	44.66364	22.31847	44.66364	46	3	1	5	0	-122	663601	3619	10085	1298	113	291	44.67184883	22.31179426	1054.695515	1.054695515	3.023127099	149.9561253	4947334.922	543.9005	0.3874	in	285	high speed	Iron Gates	accepted	accepted	accepted	accepted
760	34407	120	8/10/2017 6:37	NN	8/10/2017 6:39	22.32748	44.67788	0.325	B	401663976.2	22.32748	44.67788	22.32748	44.67788	8	3	1	2	0	-120	663976.2	4224	80677	221	128	3579	44.67184883	22.31179426	1412.831554	1.412831554	3.150090386	61.59965477	4947334.922	1232.4016	0.3874	out	285	high speed	Iron Gates	accepted	accepted	accepted	accepted
761	34418	305	8/10/2017 6:36	NN	8/10/2017 6:39	22.33243	44.6593	0.338	1	401664004.2	22.33243	44.6593	22.33243	44.6593	48	3	1	6	0	-121	664004.2	1270	5733	281	111	318	44.67184883	22.31179426	2150.055566	2.150055566	3.332449684	130.5312187	4947334.922	1658.4663	0.3874	out	285	high speed	Iron Gates	accepted	accepted	accepted	accepted
762	34407	0	8/10/2017 7:59	MB	8/10/2017 7:59	22.32226	44.70566	0.419	B	401663963	22.32226	44.70566	22.32226	44.70566	8	3	1	1	0	-129	663963	5661	12742	2515	101	5532	44.68465101	22.34664789	3031.061932	3.031061932	3.48159481	320.4709876	4948802.074	1970.5459	0.4021	out	286	high speed	Iron Gates	accepted	accepted	accepted	accepted
763	34418	0	8/10/2017 7:59	MB	8/10/2017 7:59	22.34524	44.69534	0.203	B	401663982	22.34524	44.69534	22.34524	44.69534	8	3	1	1	0	-129	663982	15646	37953	6449	94	4535	44.68465101	22.34664789	1193.053226	1.193053226	3.076659819	354.6505111	4948802.074	131.1798	0.4021	in	286	high speed	Iron Gates	accepted	accepted	accepted	accepted
764	34403	0	8/10/2017 8:02	MB	8/10/2017 8:02	22.35265	44.69171	0.252	B	401663552.8	22.35265	44.69171	22.35265	44.69171	8	3	1	1	0	-131	663552.8	54043	78038	37425	101	5280	44.68223786	22.35358466	1055.202469	1.055202469	3.023335799	355.987066	4948543.128	91.5434	0.3911	in	286	high speed	Iron Gates	accepted	accepted	accepted	accepted
765	34400	0	8/10/2017 8:13	NN	8/10/2017 8:13	22.38451	44.66153	0.32	B	401663676.9	22.38451	44.66153	22.38451	44.66153	8	3	1	1	0	-127	663676.9	38651	50728	29449	99	5691	44.69583063	22.36379424	4150.492608	4.150492608	3.618099645	156.7592256	4950066.529	1706.0896	0.4497	in	1708	high speed	Iron Gates	accepted	accepted	accepted	accepted
766	34407	0	8/10/2017 8:14	NN	8/10/2017 8:14	22.35324	44.68994	0.247	B	401663932.2	22.35324	44.68994	22.35324	44.68994	6	3	1	1	0	-128	663932.2	1778	3508	900	87	5020	44.69718196	22.36290241	1110.970676	1.110970676	3.045702596	223.485161	4950215.455	752.1836	0.5162	out	1708	high speed	Iron Gates	accepted	accepted	accepted	accepted
767	34400	360	8/10/2017 8:43	MA	8/10/2017 8:43	22.3665	44.65239	0.374	A	401663672.6	22.3665	44.65239	22.3665	44.65239	8	3	1	3	2	-116	663672.6	206	404	105	108	498	44.67262985	22.3143504	4707.903459	4.707903459	3.672827549	118.6198682	4947424.944	4171.2377	0.4239	out	287	high speed	Iron Gates	accepted	accepted	accepted	accepted
768	34418	181	8/10/2017 8:43	MA	8/10/2017 8:43	22.38586	44.66256	0.36	A	401663962.7	22.38586	44.66256	22.38586	44.66256	8	3	1	3	1	-117	663962.7	230	1071	49	88	574	44.67262985	22.3143504	5780.163506	5.780163506	3.761940124	101.1997924	4947424.944	5687.0963	0.4239	out	287	high speed	Iron Gates	accepted	accepted	accepted	accepted
769	34403	184	8/10/2017 8:46	MA	8/10/2017 8:48	22.32166	44.66467	0.112	B	401663503.2	22.32166	44.66467	22.32166	44.66467	8	3	1	2	0	-120	663503.2	36701	0	656	101	4625	44.66483183	22.30287264	1490.045236	1.490045236	3.173199453	90.69387836	4946544.119	1489.6354	0.3956	out	287	high speed	Iron Gates	accepted	accepted	accepted	accepted
770	34407	241	8/10/2017 8:47	MA	8/10/2017 8:48	22.45437	44.64267	0.517	0	401663928.4	22.45437	44.64267	22.45437	44.64267	48	3	1	4	1	-116	663928.4	13897	335472	575	96	2338	44.66483183	22.30287264	12266.57093	12.26657093	4.088723174	101.6202924	4946544.119	12053.6906	0.3956	out	287	high speed	Iron Gates	rejected	accepted	rejected	accepted
771	34406	0	8/10/2017 8:49	MA	8/10/2017 8:49	22.33237	44.69662	0.277	B	401663983.3	22.33237	44.69662	22.33237	44.69662	8	3	1	1	1	-118	663983.3	3391	5369	2141	108	8173	44.66227477	22.3005579	4574.747736	4.574747736	3.660367151	33.36922568	4946257.147	2459.5822	0.3791	out	287	high speed	Iron Gates	accepted	accepted	accepted	accepted
772	34407	0	8/10/2017 9:39	MB	8/10/2017 9:39	22.48375	44.61313	0.411	B	401663944.1	22.48375	44.61313	22.48375	44.61313	7	3	1	1	0	-130	663944.1	18651	37807	9200	103	4509	44.66810932	22.30539207	15413.17143	15.41317143	4.187892009	113.423536	4946911.383	14249.4575	0.4579	out	288	high speed	Iron Gates	accepted	accepted	accepted	accepted
773	34400	64	8/10/2017 9:44	MB	8/10/2017 9:45	22.36191	44.64257	0.462	B	401663660.6	22.36191	44.64257	22.36191	44.64257	8	3	1	2	0	-132	663660.6	1365	3801	490	85	3849	44.67475735	22.32011857	4876.516735	4.876516735	3.688109719	137.2760761	4947668.66	3372.1437	0.4482	out	288	high speed	Iron Gates	accepted	accepted	accepted	accepted
774	34407	295	8/11/2017 4:00	SR	8/11/2017 4:02	22.32912	44.68243	0.22	0	401663964.8	22.32912	44.68243	22.32912	44.68243	40	3	1	6	0	-121	663964.8	1970	33080	117	81	809	44.68459854	22.34436348	1232.290426	1.232290426	3.090713074	258.685434	4948793.255	1204.0665	0.4864	in	289	high speed	Iron Gates	accepted	accepted	accepted	accepted
775	34400	301	8/11/2017 4:00	SR	8/11/2017 4:03	22.1722	44.67582	0.574	A	401663758.2	22.1722	44.67582	22.1722	44.67582	0	3	1	3	0	-120	663758.2	507	9600	26	86	1392	44.68309105	22.34353208	13608.1087	13.6081087	4.13379777	266.5844154	4948624.714	13566.2404	0.4758	out	289	high speed	Iron Gates	accepted	accepted	accepted	accepted
776	34406	420	8/11/2017 4:00	SR	8/11/2017 4:03	22.37114	44.68972	0.138	0	401663994.1	22.37114	44.68972	22.37114	44.68972	40	3	1	6	0	-125	663994.1	1747	12396	246	79	506	44.68309105	22.34353208	2309.282533	2.309282533	3.363477071	71.33893669	4948624.714	2175.5011	0.4758	out	289	high speed	Iron Gates	rejected	accepted	accepted	accepted
777	34403	485	8/11/2017 3:59	SR	8/11/2017 4:04	22.40209	44.68546	0.11	A	401663640.8	22.40209	44.68546	22.40209	44.68546	0	3	1	3	0	-124	663640.8	1251	15320	102	89	1471	44.68208774	22.34008636	4929.870843	4.929870843	3.692835541	85.62565767	4948508.767	4907.3541	0.4508	out	289	high speed	Iron Gates	rejected	accepted	rejected	accepted
778	34418	359	8/11/2017 4:01	SR	8/11/2017 4:04	22.3504	44.68268	0.139	1	401664026.5	22.3504	44.68268	22.3504	44.68268	50	3	1	7	0	-123	664026.5	673	4709	96	81	374	44.68208774	22.34008636	820.3225217	0.820322522	2.913984635	85.38254958	4948508.767	816.2675	0.4508	out	289	high speed	Iron Gates	accepted	accepted	accepted	accepted
779	34403	180	8/11/2017 4:28	NK	8/11/2017 4:28	22.35962	44.63627	0.451	B	401663630.3	22.35962	44.63627	22.35962	44.63627	6	2	1	2	0	-121	663630.3	1948	32917	115	104	2442	44.65409076	22.2977078	5295.816218	5.295816218	3.723932905	112.026706	4945344.456	4941.9331	0.5004	out	290	high speed	Iron Gates	accepted	accepted	accepted	accepted
780	34406	299	8/11/2017 4:26	NK	8/11/2017 4:29	22.26971	44.64789	0.303	1	401663999.3	22.26971	44.64789	22.26971	44.64789	56	2	1	4	0	-123	663999.3	1278	7597	215	96	652	44.65414206	22.29985063	2489.774211	2.489774211	3.396159964	253.7444117	4945352.862	2378.9809	0.5162	out	290	high speed	Iron Gates	rejected	accepted	rejected	accepted
781	34407	480	8/11/2017 4:26	NK	8/11/2017 4:29	22.29567	44.65541	0.243	1	401663973.8	22.29567	44.65541	22.29567	44.65541	46	2	1	7	1	-119	663973.8	560	918	341	115	223	44.65414206	22.29985063	360.2960261	0.360296026	2.556659472	293.0911971	4945352.862	333.7139	0.5162	in	290	high speed	Iron Gates	accepted	accepted	accepted	accepted
782	34418	66	8/11/2017 4:31	NK	8/11/2017 4:32	22.29369	44.68099	0.224	B	401664054.1	22.29369	44.68099	22.29369	44.68099	6	2	1	2	0	-124	664054.1	2888	9667	863	29	2001	44.64855778	22.29939574	3632.332622	3.632332622	3.560185611	352.8678937	4944731.98	509.6328	0.5184	out	290	high speed	Iron Gates	accepted	accepted	accepted	accepted
783	34400	0	8/11/2017 4:39	NN	8/11/2017 4:39	22.18093	44.67142	0.484	B	401663782.9	22.18093	44.67142	22.18093	44.67142	6	2	1	1	0	-128	663782.9	1845	2905	1171	86	3921	44.63466922	22.28814522	9434.194325	9.434194325	3.974704818	295.7270541	4943175.07	8562.8975	0.4161	out	947	high speed	Iron Gates	accepted	accepted	accepted	accepted
784	34403	0	8/11/2017 4:40	NN	8/11/2017 4:40	22.35916	44.63656	0.448	B	401663625.1	22.35916	44.63656	22.35916	44.63656	6	3	1	1	0	-129	663625.1	2112	5289	843	102	3242	44.63256771	22.28617069	5808.407437	5.808407437	3.764057073	85.60463467	4942939.161	5781.952	0.1962	out	947	high speed	Iron Gates	accepted	accepted	accepted	accepted
785	34406	0	8/11/2017 4:40	NN	8/11/2017 4:40	22.30179	44.63494	0.301	B	401664000.6	22.30179	44.63494	22.30179	44.63494	6	3	1	1	0	-129	664000.6	2431	4370	1352	101	2432	44.63256771	22.28617069	1267.080355	1.267080355	3.102804158	77.95193788	4942939.161	1234.6804	0.1962	in	947	high speed	Iron Gates	accepted	accepted	accepted	accepted
786	34407	0	8/11/2017 4:40	NN	8/11/2017 4:40	22.29441	44.65566	0.238	B	401663970.5	22.29441	44.65566	22.29441	44.65566	6	3	1	1	0	-123	663970.5	4351	6240	3033	88	2048	44.63256771	22.28617069	2648.068641	2.648068641	3.422929238	14.24406245	4942939.161	612.7944	0.1962	out	947	high speed	Iron Gates	accepted	accepted	accepted	accepted
787	34400	58	8/11/2017 5:40	SR	8/11/2017 5:41	22.1884	44.58078	0.649	B	401663747.1	22.1884	44.58078	22.1884	44.58078	8	3	1	2	0	-132	663747.1	1984	7239	543	94	4362	44.68201524	22.34895492	16996.10207	16.99610207	4.230349331	228.4581742	4948512.313	12560.1329	0.3886	out	291	high speed	Iron Gates	rejected	accepted	rejected	rejected
788	34418	0	8/11/2017 5:41	SR	8/11/2017 5:41	22.29895	44.65302	0.162	B	401664014.8	22.29895	44.65302	22.29895	44.65302	8	3	1	1	0	-134	664014.8	6836	10460	4467	81	5107	44.68201524	22.34895492	5109.488017	5.109488017	3.708377385	230.8092555	4948512.313	3911.5635	0.3886	out	291	high speed	Iron Gates	accepted	accepted	accepted	accepted
789	34403	60	8/11/2017 5:42	SR	8/11/2017 5:43	22.36362	44.65155	0.457	B	401663633.6	22.36362	44.65155	22.36362	44.65155	8	3	1	2	0	-132	663633.6	1863	6209	558	115	3856	44.68259661	22.35593487	3503.47829	3.50347829	3.544499431	170.0155064	4948586.076	666.7532	0.4291	out	291	high speed	Iron Gates	accepted	accepted	accepted	accepted
790	34406	0	8/11/2017 5:43	SR	8/11/2017 5:43	22.30014	44.64845	0.133	B	401664005.7	22.30014	44.64845	22.30014	44.64845	7	3	1	1	0	-132	664005.7	3563	6009	2112	85	5043	44.68259661	22.35593487	5828.99531	5.82899531	3.765593706	229.2882058	4948586.076	4361.2	0.4291	out	291	high speed	Iron Gates	accepted	accepted	accepted	accepted
791	34407	0	8/11/2017 5:43	SR	8/11/2017 5:43	22.33236	44.64252	0.422	B	401663977.4	22.33236	44.64252	22.33236	44.64252	8	3	1	1	0	-130	663977.4	9445	15507	5752	84	4974	44.68259661	22.35593487	4830.06793	4.83006793	3.683953239	202.7041706	4948586.076	1795.5152	0.4291	out	291	high speed	Iron Gates	accepted	accepted	accepted	accepted
792	34418	361	8/11/2017 6:08	NK	8/11/2017 6:11	22.35112	44.67951	0.112	1	401664015.9	22.35112	44.67951	22.35112	44.67951	48	3	1	6	1	-117	664015.9	680	835	553	64	223	44.6844615	22.34423331	775.1555167	0.775155517	2.889388842	135.3195287	4948777.862	554.8713	0.5338	out	292	high speed	Iron Gates	rejected	accepted	rejected	accepted
793	34406	362	8/11/2017 6:09	NK	8/11/2017 6:12	22.35119	44.68154	0.123	1	401664001.6	22.35119	44.68154	22.35119	44.68154	46	3	1	4	0	-124	664001.6	844	1023	695	171	299	44.68286181	22.34302204	664.0180702	0.66401807	2.822179898	102.8221696	4948598.583	649.7391	0.5155	out	292	high speed	Iron Gates	accepted	accepted	accepted	accepted
794	34407	359	8/11/2017 6:09	NK	8/11/2017 6:12	22.35582	44.68841	0.228	1	401663972.1	22.35582	44.68841	22.35582	44.68841	46	3	1	4	0	-125	663972.1	1371	1898	989	113	256	44.68286181	22.34302204	1187.225422	1.187225422	3.074533188	58.62701767	4948598.583	1003.9698	0.5155	out	292	high speed	Iron Gates	rejected	accepted	rejected	accepted
795	34403	359	8/11/2017 6:09	NK	8/11/2017 6:13	22.32879	44.67902	0.159	1	401663604.7	22.32879	44.67902	22.32879	44.67902	48	3	1	4	0	-124	663604.7	1030	1328	799	23	351	44.68163369	22.33941699	891.2078512	0.891207851	2.949979004	250.919553	4948457.458	837.4622	0.3912	out	292	high speed	Iron Gates	accepted	accepted	accepted	accepted
796	34400	126	8/11/2017 6:14	NK	8/11/2017 6:15	22.17258	44.65881	0.536	B	401663745.6	22.17258	44.65881	22.17258	44.65881	8	3	1	2	0	-126	663745.6	6525	82039	518	89	4455	44.67956982	22.33426547	13027.41705	13.02741705	4.114858317	259.7660354	4948221.501	12780.9724	0.5909	out	292	high speed	Iron Gates	accepted	accepted	accepted	accepted
797	34418	420	8/11/2017 6:22	NN	8/11/2017 6:25	22.38136	44.64294	0.549	0	401664002.8	22.38136	44.64294	22.38136	44.64294	46	3	1	6	0	-121	664002.8	2600	13176	513	104	382	44.66918288	22.30699419	6580.011213	6.580011213	3.818226634	116.3856179	4947032.671	5944.2203	0.424	out	293	high speed	Iron Gates	accepted	accepted	accepted	accepted
798	34400	420	8/11/2017 6:23	NN	8/11/2017 6:26	22.42367	44.6311	0.561	0	401663710.3	22.42367	44.6311	22.42367	44.6311	46	3	1	6	0	-121	663710.3	5447	35747	830	102	447	44.66688515	22.30423378	10275.18426	10.27518426	4.011789619	112.8384233	4946773.93	9537.2481	0.4639	out	293	high speed	Iron Gates	rejected	rejected	rejected	rejected
799	34407	480	8/11/2017 6:22	NN	8/11/2017 6:26	22.37028	44.65255	0.511	1	401663958.5	22.37028	44.65255	22.37028	44.65255	46	3	1	6	0	-121	663958.5	1129	7558	168	102	441	44.66688515	22.30423378	5475.132005	5.475132005	3.738394594	106.9692688	4946773.93	5262.3184	0.4639	out	293	high speed	Iron Gates	accepted	accepted	accepted	accepted
800	34403	360	8/11/2017 6:22	NN	8/11/2017 6:27	22.30823	44.65442	0.213	A	401663589.4	22.30823	44.65442	22.30823	44.65442	6	3	1	3	0	-121	663589.4	1235	4283	356	84	804	44.66460569	22.30272244	1213.250148	1.213250148	3.083950353	158.9628115	4946518.809	454.7681	0.3632	out	293	high speed	Iron Gates	accepted	accepted	accepted	accepted
801	34406	176	8/11/2017 6:26	NN	8/11/2017 6:27	22.41226	44.64046	0.488	0	401663991.2	22.41226	44.64046	22.41226	44.64046	46	3	1	4	0	-125	663991.2	10677	176127	647	101	1422	44.66460569	22.30272244	9093.598249	9.093598249	3.958735763	107.2164237	4946518.809	8729.9578	0.3632	out	293	high speed	Iron Gates	rejected	accepted	rejected	accepted
802	34400	0	8/11/2017 6:39	MA	8/11/2017 6:39	22.37032	44.63671	0.489	B	401663680.8	22.37032	44.63671	22.37032	44.63671	6	3	1	1	0	-125	663680.8	49581	159061	15455	95	4042	44.65159622	22.30058874	5774.050056	5.774050056	3.761480545	106.701789	4945071.001	5556.9109	0.5074	in	294	high speed	Iron Gates	rejected	rejected	rejected	rejected
803	34418	0	8/11/2017 6:39	MA	8/11/2017 6:39	22.38652	44.64732	0.469	B	401663969.1	22.38652	44.64732	22.38652	44.64732	6	3	1	1	0	-126	663969.1	13557	19393	9476	90	2327	44.65159622	22.30058874	6833.136316	6.833136316	3.834620085	94.00127866	4945071.001	6821.722	0.5074	in	294	high speed	Iron Gates	accepted	accepted	accepted	accepted
804	34407	0	8/11/2017 7:36	MB	8/11/2017 7:36	22.39547	44.65497	0.354	B	401663926.2	22.39547	44.65497	22.39547	44.65497	8	3	1	1	0	-132	663926.2	33273	53852	20557	81	4787	44.67589745	22.32453106	6087.487605	6.087487605	3.78443809	112.5280509	4947800.98	5662.3328	0.392	in	295	high speed	Iron Gates	accepted	accepted	accepted	accepted
805	34400	0	8/11/2017 7:44	MB	8/11/2017 7:44	22.36245	44.6547	0.361	B	401663678.8	22.36245	44.6547	22.36245	44.6547	8	3	1	1	0	-133	663678.8	65302	105779	40313	95	5953	44.68428137	22.34417464	3592.514904	3.592514904	3.555398579	156.281091	4948757.776	1503.2133	0.5553	in	295	high speed	Iron Gates	accepted	rejected	accepted	rejected
806	34403	0	8/11/2017 8:02	NN	8/11/2017 8:02	22.36003	44.70886	0.142	B	401663521.4	22.36003	44.70886	22.36003	44.70886	8	3	1	1	0	-129	663521.4	4168	5706	3044	101	5749	44.69690158	22.36284248	1347.455015	1.347455015	3.129514275	350.50999	4950184.23	245.0171	0.4967	in	296	high speed	Iron Gates	accepted	accepted	accepted	accepted
807	34406	60	8/11/2017 8:01	NN	8/11/2017 8:02	22.45663	44.70122	0.378	B	401663990.5	22.45663	44.70122	22.45663	44.70122	8	3	1	2	0	-127	663990.5	19838	77425	5082	109	4428	44.69690158	22.36284248	7448.930146	7.448930146	3.872093902	86.29368811	4950184.23	7422.2066	0.4967	out	296	high speed	Iron Gates	rejected	accepted	rejected	accepted
808	34407	64	8/11/2017 8:01	NN	8/11/2017 8:02	22.38731	44.66104	0.379	B	401663928.9	22.38731	44.66104	22.38731	44.66104	6	3	1	2	0	-125	663928.9	22547	80709	6298	110	3973	44.69690158	22.36284248	4432.226752	4.432226752	3.646621971	154.1202142	4950184.23	2006.3953	0.4967	in	296	high speed	Iron Gates	accepted	accepted	accepted	accepted
809	34418	56	8/11/2017 8:03	NN	8/11/2017 8:03	22.44361	44.57994	0.402	B	401663950.3	22.44361	44.57994	22.44361	44.57994	8	3	1	2	0	-129	663950.3	19611	81210	4735	93	4109	44.69465381	22.36453688	14207.78426	14.20778426	4.152526354	153.8725261	4949936.792	6490.8344	0.4772	out	296	high speed	Iron Gates	rejected	accepted	accepted	accepted
810	34400	66	8/11/2017 8:02	NN	8/11/2017 8:04	22.37385	44.60379	0.495	B	401663660.3	22.37385	44.60379	22.37385	44.60379	6	3	1	2	0	-123	663660.3	1975	11453	340	93	4828	44.69148067	22.36442624	9773.249794	9.773249794	3.990038999	175.6279132	4949584.167	910.883	0.4961	out	296	high speed	Iron Gates	rejected	rejected	rejected	accepted
811	34400	478	8/11/2017 8:22	MA	8/11/2017 8:24	22.23597	44.66933	0.486	1	401663671.3	22.23597	44.66933	22.23597	44.66933	56	3	1	4	0	-120	663671.3	610	2577	144	106	686	44.67063705	22.30960113	5840.617649	5.840617649	3.766458776	268.5701481	4947197.519	5834.2271	0.4015	out	297	high speed	Iron Gates	rejected	accepted	rejected	rejected
812	34406	299	8/11/2017 8:24	MA	8/11/2017 8:25	22.22381	44.68562	0.333	1	401663976.1	22.22381	44.68562	22.22381	44.68562	56	3	1	4	0	-120	663976.1	987	12289	79	95	776	44.66955026	22.30745561	6868.284526	6.868284526	3.836848278	285.1190988	4947074.066	6657.171	0.4127	out	297	high speed	Iron Gates	accepted	rejected	accepted	rejected
813	34418	420	8/11/2017 8:22	MA	8/11/2017 8:25	22.24179	44.67211	0.382	1	401663951.5	22.24179	44.67211	22.24179	44.67211	56	3	1	4	1	-117	663951.5	1110	3814	323	109	720	44.66955026	22.30745561	5214.848415	5.214848415	3.717241689	273.1374754	4947074.066	5209.4667	0.4127	out	297	high speed	Iron Gates	accepted	accepted	rejected	rejected
814	34407	294	8/11/2017 8:24	MA	8/11/2017 8:26	22.23009	44.68403	0.344	1	401663935.2	22.23009	44.68403	22.23009	44.68403	56	3	1	4	2	-115	663935.2	716	7113	72	94	690	44.66791721	22.30493342	6198.575373	6.198575373	3.792291886	286.8438979	4946889.46	5959.8213	0.4875	out	297	high speed	Iron Gates	rejected	accepted	rejected	rejected
815	34403	174	8/11/2017 8:26	MA	8/11/2017 8:27	22.24619	44.66877	0.433	0	401663521.4	22.24619	44.66877	22.24619	44.66877	46	3	1	4	0	-120	663521.4	12813	338640	484	104	3698	44.6660027	22.30363305	4565.698248	4.565698248	3.659507205	273.8751354	4946675.144	4558.3324	0.4584	out	297	high speed	Iron Gates	rejected	accepted	rejected	rejected
816	34403	417	8/11/2017 9:16	MB	8/11/2017 9:16	22.33249	44.68032	0.127	B	401663532.1	22.33249	44.68032	22.33249	44.68032	7	3	1	2	0	-127	663532.1	5595	69124	452	157	3362	44.67633692	22.32594433	682.0992451	0.682099245	2.833847569	49.44419324	4947851.619	511.5607	0.3863	out	299	high speed	Iron Gates	accepted	accepted	accepted	accepted
817	34406	126	8/11/2017 9:21	MB	8/11/2017 9:21	22.2255	44.72567	0.566	B	401663994.1	22.2255	44.72567	22.2255	44.72567	7	3	1	2	0	-128	663994.1	2477	28598	214	91	3415	44.68313498	22.34364733	10488.74666	10.48874666	4.020723596	296.8637688	4948629.744	9434.1292	0.4942	out	299	high speed	Iron Gates	accepted	accepted	accepted	accepted
818	34407	361	8/11/2017 9:18	MB	8/11/2017 9:21	22.29379	44.70861	0.526	A	401663939.6	22.29379	44.70861	22.29379	44.70861	8	2	1	3	0	-127	663939.6	369	1616	84	121	510	44.68313498	22.34364733	4861.189583	4.861189583	3.686742559	305.708543	4948629.744	3996.0825	0.4942	out	299	high speed	Iron Gates	accepted	accepted	accepted	accepted
819	34400	0	8/11/2017 9:24	MB	8/11/2017 9:24	22.23243	44.68718	0.372	B	401663684.5	22.23243	44.68718	22.23243	44.68718	7	2	1	1	0	-131	663684.5	3017	4422	2057	91	4860	44.68207441	22.34838369	9210.087445	9.210087445	3.964263754	273.5437847	4948518.136	9197.9322	0.5431	out	299	high speed	Iron Gates	rejected	accepted	rejected	rejected
820	34400	363	8/11/2017 10:03	MA	8/11/2017 10:05	22.35716	44.65389	0.441	0	401663668.4	22.35716	44.65389	22.35716	44.65389	48	3	1	6	2	-118	663668.4	2597	3821	1764	161	442	44.68483231	22.34624974	3545.649008	3.545649008	3.549695742	165.922753	4948821.691	921.8459	0.5106	out	300	high speed	Iron Gates	accepted	accepted	accepted	accepted
821	34403	0	8/11/2017 10:08	MA	8/11/2017 10:08	22.35525	44.69812	0.186	B	401663529.4	22.35525	44.69812	22.35525	44.69812	8	3	1	1	0	-127	663529.4	7940	9763	6456	127	5509	44.68192153	22.35173117	1821.550913	1.821550913	3.260441314	8.779127439	4948505.55	248.9311	0.3964	in	300	high speed	Iron Gates	accepted	accepted	accepted	accepted
822	34418	360	8/20/2017 4:02	NK	8/20/2017 4:06	27.68231	44.52382	0.089	0	401663969.3	27.68231	44.52382	27.68231	44.52382	40	2	1	7	1	-119	663969.3	4171	9541	1822	112	146	44.60845769	27.63828099	10034.52427	10.03452427	4.001496788	159.6645023	4939654.628	3572.283831	0.4352	out	301	static	Saveni	rejected	rejected	rejected	accepted
823	34400	420	8/20/2017 4:02	NK	8/20/2017 4:07	27.63522	44.63984	0.044	0	401663780.7	27.63522	44.63984	27.63522	44.63984	40	3	1	7	0	-120	663780.7	1748	2984	1023	109	129	44.60845769	27.63828099	3495.791927	3.495791927	3.543545575	356.028828	4939654.628	270.0397694	0.4352	out	301	static	Saveni	rejected	rejected	accepted	accepted
824	34406	484	8/20/2017 4:02	NK	8/20/2017 4:07	27.62254	44.6128	0.044	1	401663978.9	27.62254	44.6128	27.62254	44.6128	40	3	1	5	0	-120	663978.9	1414	2201	907	88	142	44.60845769	27.63828099	1339.440927	1.339440927	3.126923565	291.1813787	4939654.628	1252.733069	0.4352	out	301	static	Saveni	rejected	rejected	accepted	accepted
825	34407	481	8/20/2017 4:02	NK	8/20/2017 4:07	27.61779	44.6292	0.047	1	401663969.5	27.61779	44.6292	27.61779	44.6292	40	3	1	6	0	-121	663969.5	1078	1831	634	102	131	44.60845769	27.63828099	2820.965626	2.820965626	3.450397794	324.886228	4939654.628	1643.416669	0.4352	out	301	static	Saveni	rejected	rejected	accepted	accepted
826	34403	539	8/20/2017 4:02	NK	8/20/2017 4:08	27.61952	44.61853	0.045	1	401663648.1	27.61952	44.61853	27.61952	44.61853	40	3	1	8	0	-121	663648.1	852	1201	604	96	112	44.60845769	27.63828099	1862.892304	1.862892304	3.270187749	307.0230792	4939654.628	1497.186969	0.4352	out	301	static	Saveni	rejected	rejected	accepted	accepted
827	34403	360	8/20/2017 4:20	SR	8/20/2017 4:23	27.64301	44.61038	0.045	3	401663652.3	27.64301	44.61038	27.64301	44.61038	56	3	1	4	0	-122	663652.3	177	209	149	23	315	44.60845769	27.63828099	431.9149791	0.431914979	2.635398266	60.27410916	4939654.628	373.5654306	0.4352	out	302	static	Saveni	accepted	accepted	accepted	accepted
828	34400	416	8/20/2017 4:22	SR	8/20/2017 4:25	27.63728	44.61082	0.045	3	401663769.5	27.63728	44.61082	27.63728	44.61082	56	3	1	6	1	-119	663769.5	242	578	101	60	248	44.60845769	27.63828099	274.2718794	0.274271879	2.438181282	343.2135764	4939654.628	81.47866941	0.4352	out	302	static	Saveni	accepted	accepted	accepted	accepted
829	34406	300	8/20/2017 4:22	SR	8/20/2017 4:25	27.6526	44.60232	0.07	2	401663997.6	27.6526	44.60232	27.6526	44.60232	56	3	1	4	1	-119	663997.6	326	639	165	61	292	44.60845769	27.63828099	1325.648314	1.325648314	3.122428324	121.050265	4939654.628	1141.671131	0.4352	out	302	static	Saveni	accepted	accepted	accepted	accepted
830	34407	360	8/20/2017 4:22	SR	8/20/2017 4:25	27.64947	44.60048	0.07	2	401663979.8	27.64947	44.60048	27.64947	44.60048	56	3	1	6	3	-118	663979.8	370	1006	135	65	259	44.60845769	27.63828099	1254.959448	1.254959448	3.098629693	135.0410971	4939654.628	894.9053306	0.4352	out	302	static	Saveni	accepted	accepted	accepted	accepted
831	34418	304	8/20/2017 4:23	SR	8/20/2017 4:25	27.64775	44.60455	0.058	3	401664032.5	27.64775	44.60455	27.64775	44.60455	56	3	1	5	0	-121	664032.5	238	655	86	68	308	44.60845769	27.63828099	868.1053677	0.868105368	2.938572442	120.0988642	4939654.628	754.8150306	0.4352	out	302	static	Saveni	rejected	accepted	accepted	accepted
832	34407	238	8/20/2017 4:35	NN	8/20/2017 4:37	27.64746	44.6083	0.046	2	401663981.1	27.64746	44.6083	27.64746	44.6083	56	3	1	5	0	-126	663981.1	432	2411	77	103	946	44.60845769	27.63828099	728.8596847	0.728859685	2.862643929	91.38233539	4939654.628	728.4962306	0.4352	out	303	static	Saveni	accepted	accepted	accepted	accepted
833	34406	414	8/20/2017 4:35	NN	8/20/2017 4:38	27.63728	44.60065	0.051	A	401664003.3	27.63728	44.60065	27.63728	44.60065	6	3	1	3	0	-127	664003.3	563	2379	133	150	1062	44.60845769	27.63828099	871.2536936	0.871253694	2.940144632	185.2154265	4939654.628	72.65476941	0.4352	out	303	static	Saveni	accepted	accepted	accepted	accepted
834	34400	538	8/20/2017 4:36	NN	8/20/2017 4:39	27.6577	44.60591	0.063	1	401663757.8	27.6577	44.60591	27.6577	44.60591	46	3	1	7	0	-124	663757.8	593	697	504	90	240	44.60845769	27.63828099	1567.334517	1.567334517	3.195161698	100.4413045	4939654.628	1543.185831	0.4352	out	303	static	Saveni	accepted	accepted	accepted	accepted
835	34418	421	8/20/2017 4:36	NN	8/20/2017 4:39	27.6436	44.60911	0.046	3	401664034.8	27.6436	44.60911	27.6436	44.60911	56	3	1	6	0	-124	664034.8	237	320	174	121	295	44.60845769	27.63828099	428.4082278	0.428408228	2.631857803	80.22596128	4939654.628	421.4934306	0.4352	out	303	static	Saveni	rejected	accepted	accepted	accepted
836	34403	480	8/20/2017 4:36	NN	8/20/2017 4:40	27.64805	44.60784	0.062	2	401663645.7	27.64805	44.60784	27.64805	44.60784	56	3	1	6	0	-125	663645.7	306	410	227	6	368	44.60845769	27.63828099	778.5193336	0.778519334	2.891269402	95.07539279	4939654.628	775.7189306	0.4352	out	303	static	Saveni	accepted	accepted	accepted	accepted
837	34403	420	8/20/2017 5:41	NK	8/20/2017 5:45	27.62733	44.61278	0.043	2	401663575.4	27.62733	44.61278	27.62733	44.61278	58	3	1	8	2	-117	663575.4	301	576	157	85	193	44.60845769	27.63828099	993.1499332	0.993149933	2.997014818	299.0052625	4939654.628	872.6563694	0.4352	out	304	static	Saveni	accepted	accepted	accepted	accepted
838	34406	416	8/20/2017 5:41	NK	8/20/2017 5:45	27.63662	44.61021	0.045	3	401663991.6	27.63662	44.61021	27.63662	44.61021	58	3	1	7	1	-117	663991.6	167	430	64	90	199	44.60845769	27.63828099	235.1638213	0.235163821	2.371370509	325.9880884	4939654.628	133.3189694	0.4352	out	304	static	Saveni	accepted	accepted	accepted	accepted
839	34400	360	8/20/2017 5:42	NK	8/20/2017 5:46	27.62876	44.61234	0.044	2	401663700.7	27.62876	44.61234	27.62876	44.61234	58	3	1	5	0	-121	663700.7	402	1615	100	84	330	44.60845769	27.63828099	870.2356154	0.870235615	2.939636853	299.8033391	4939654.628	758.8171694	0.4352	out	304	static	Saveni	accepted	accepted	accepted	accepted
840	34407	420	8/20/2017 5:41	NK	8/20/2017 5:46	27.63634	44.61064	0.045	3	401663957.3	27.63634	44.61064	27.63634	44.61064	58	3	1	6	3	-114	663957.3	208	398	108	89	201	44.60845769	27.63828099	287.3142096	0.28731421	2.458357105	327.6585792	4939654.628	155.9089694	0.4352	out	304	static	Saveni	accepted	accepted	accepted	accepted
841	34418	358	8/20/2017 5:43	NK	8/20/2017 5:47	27.63108	44.60984	0.044	3	401663992.3	27.63108	44.60984	27.63108	44.60984	58	3	1	7	2	-117	663992.3	158	195	127	110	219	44.60845769	27.63828099	591.9013753	0.591901375	2.772249349	285.0903961	4939654.628	572.5884694	0.4352	out	304	static	Saveni	accepted	accepted	accepted	accepted
842	34406	537	8/20/2017 6:15	NN	8/20/2017 6:19	27.63655	44.60949	0.044	3	401663980.1	27.63655	44.60949	27.63655	44.60949	58	3	1	10	3	-117	663980.1	176	560	55	98	186	44.60845769	27.63828099	178.998447	0.178998447	2.252849263	309.9527959	4939654.628	138.2492694	0.4352	out	306	static	Saveni	accepted	accepted	accepted	accepted
843	34400	541	8/20/2017 6:16	NN	8/20/2017 6:20	27.62733	44.6172	0.043	2	401663681.6	27.62733	44.6172	27.62733	44.6172	58	3	1	7	2	-119	663681.6	389	689	219	97	224	44.60845769	27.63828099	1303.597588	1.303597588	3.115143548	318.276063	4939654.628	876.4320694	0.4352	out	306	static	Saveni	accepted	accepted	accepted	accepted
844	34403	421	8/20/2017 6:16	NN	8/20/2017 6:20	27.63007	44.61287	0.043	2	401663544.4	27.63007	44.61287	27.63007	44.61287	48	3	1	7	2	-117	663544.4	460	1185	178	99	194	44.60845769	27.63828099	815.6134309	0.815613431	2.911484369	307.0469291	4939654.628	655.3298694	0.4352	out	306	static	Saveni	accepted	accepted	accepted	accepted
845	34407	547	8/20/2017 6:15	NN	8/20/2017 6:20	27.63682	44.61038	0.044	3	401663943.6	27.63682	44.61038	27.63682	44.61038	58	3	1	9	3	-115	663943.6	208	630	68	99	189	44.60845769	27.63828099	243.0667542	0.243066754	2.385725562	331.5837397	4939654.628	117.5967694	0.4352	out	306	static	Saveni	accepted	accepted	accepted	accepted
846	34418	363	8/20/2017 6:18	NN	8/20/2017 6:20	27.63071	44.61188	0.044	3	401663968.5	27.63071	44.61188	27.63071	44.61188	58	3	1	6	2	-117	663968.5	219	368	130	91	235	44.60845769	27.63828099	711.2025974	0.711202597	2.851993334	302.4139409	4939654.628	603.6992694	0.4352	out	306	static	Saveni	accepted	accepted	accepted	accepted
847	34406	54	8/20/2017 6:53	MA	8/20/2017 6:53	27.6337	44.61026	0.043	B	401663973.6	27.6337	44.61026	27.6337	44.61026	8	3	1	2	0	-122	663973.6	2190	6788	706	84	2770	44.60845769	27.63828099	415.1481344	0.415148134	2.618203091	298.9269026	4939654.628	365.0579694	0.4352	in	305	static	Saveni	accepted	accepted	accepted	accepted
848	34407	58	8/20/2017 6:53	MA	8/20/2017 6:53	27.64107	44.60869	0.046	B	401663931.9	27.64107	44.60869	27.64107	44.60869	8	3	1	2	0	-124	663931.9	2988	9908	900	85	2731	44.60845769	27.63828099	222.8966761	0.222896676	2.348103592	83.32673068	4939654.628	221.1060306	0.4352	in	305	static	Saveni	accepted	accepted	accepted	accepted
849	34418	298	8/20/2017 6:54	MA	8/20/2017 6:58	27.63891	44.6114	0.045	A	401663948.3	27.63891	44.6114	27.63891	44.6114	8	3	1	3	0	-122	663948.3	878	3452	223	129	823	44.60845769	27.63828099	330.7522439	0.330752244	2.519502799	8.653534025	4939654.628	47.35253059	0.4352	out	305	static	Saveni	accepted	accepted	accepted	accepted
850	34400	479	8/20/2017 6:54	MA	8/20/2017 6:59	27.63626	44.60564	0.047	3	401663662.2	27.63626	44.60564	27.63626	44.60564	58	3	1	6	0	-121	663662.2	226	312	162	149	308	44.60845769	27.63828099	351.8224084	0.351822408	2.546323497	207.0506374	4939654.628	157.9252694	0.4352	out	305	static	Saveni	accepted	accepted	accepted	accepted
851	34403	420	8/20/2017 6:54	MA	8/20/2017 6:59	27.63856	44.61458	0.042	2	401663517.6	27.63856	44.61458	27.63856	44.61458	68	3	1	4	0	-122	663517.6	254	757	85	154	654	44.60845769	27.63828099	680.6971039	0.680697104	2.832953903	1.858166172	4939654.628	16.81643059	0.4352	out	305	static	Saveni	accepted	accepted	accepted	accepted
852	34400	604	8/20/2017 7:47	MB	8/20/2017 7:47	27.63608	44.60941	0.044	2	401663659.7	27.63608	44.60941	27.63608	44.60941	58	3	1	9	0	-121	663659.7	306	1071	87	97	176	44.60845769	27.63828099	204.2671414	0.204267141	2.310198511	301.2895062	4939654.628	175.4739694	0.4352	out	307	static	Saveni	accepted	accepted	accepted	accepted
853	34406	485	8/20/2017 7:48	MB	8/20/2017 7:48	27.63981	44.60976	0.045	3	401663968.4	27.63981	44.60976	27.63981	44.60976	58	3	1	4	0	-126	663968.4	235	1222	45	89	362	44.60845769	27.63828099	188.8785036	0.188878504	2.276182533	39.89026467	4939654.628	120.1929306	0.4352	out	307	static	Saveni	accepted	accepted	accepted	accepted
854	34407	544	8/20/2017 7:47	MB	8/20/2017 7:48	27.64861	44.61011	0.047	3	401663925.9	27.64861	44.61011	27.64861	44.61011	58	3	1	6	0	-126	663925.9	220	973	49	88	285	44.60845769	27.63828099	840.2328956	0.840232896	2.92439968	77.3358853	4939654.628	818.1509306	0.4352	out	307	static	Saveni	accepted	accepted	accepted	accepted
855	34403	236	8/20/2017 7:52	MB	8/20/2017 7:54	27.64278	44.61038	0.045	A	401663494.1	27.64278	44.61038	27.64278	44.61038	8	3	1	3	0	-126	663494.1	411	6138	27	85	1123	44.60845769	27.63828099	416.1446948	0.416144695	2.619244362	59.02869094	4939654.628	355.3154306	0.4352	out	307	static	Saveni	accepted	accepted	accepted	accepted
856	34418	416	8/20/2017 7:50	MB	8/20/2017 7:54	27.63796	44.6099	0.045	3	401663932.3	27.63796	44.6099	27.63796	44.6099	58	3	1	5	0	-122	663932.3	250	986	63	97	248	44.60845769	27.63828099	162.2882593	0.162288259	2.210287102	350.9969901	4939654.628	26.72346941	0.4352	out	307	static	Saveni	accepted	accepted	accepted	accepted
857	34403	0	8/20/2017 7:57	NN	8/20/2017 7:57	27.64268	44.61033	0.045	B	401663495.1	27.64268	44.61033	27.64268	44.61033	6	3	1	1	0	-132	663495.1	546	1394	214	86	1516	44.60845769	27.63828099	406.4808751	0.406480875	2.609040117	59.12662128	4939654.628	347.4244306	0.4352	out	308	static	Saveni	accepted	accepted	accepted	accepted
858	34406	0	8/20/2017 7:58	NN	8/20/2017 7:58	27.64193	44.61053	0.045	B	401663967.9	27.64193	44.61053	27.64193	44.61053	6	3	1	1	0	-130	663967.9	825	1198	567	91	1995	44.60845769	27.63828099	370.0456467	0.370045647	2.568255299	51.41965995	4939654.628	287.7388306	0.4352	in	308	static	Saveni	accepted	accepted	accepted	accepted
859	34407	0	8/20/2017 7:58	NN	8/20/2017 7:58	27.64884	44.61008	0.047	B	401663926	27.64884	44.61008	27.64884	44.61008	6	3	1	1	0	-128	663926	1182	1675	833	91	2013	44.60845769	27.63828099	857.3515379	0.857351538	2.933158931	77.82142828	4939654.628	836.4275306	0.4352	out	308	static	Saveni	accepted	accepted	accepted	accepted
860	34400	0	8/20/2017 7:59	NN	8/20/2017 7:59	27.63457	44.59919	0.045	B	401663659.5	27.63457	44.59919	27.63457	44.59919	6	3	1	1	0	-132	663659.5	1364	2746	677	81	3847	44.60845769	27.63828099	1071.173469	1.071173469	3.029859807	195.9124462	4939654.628	286.4616694	0.4352	out	308	static	Saveni	accepted	accepted	accepted	accepted
861	34406	478	8/20/2017 8:33	MA	8/20/2017 8:35	27.64322	44.60534	0.047	3	401663966.6	27.64322	44.60534	27.64322	44.60534	58	3	1	7	4	-113	663966.6	245	710	84	92	202	44.60845769	27.63828099	523.2148694	0.523214869	2.718680078	131.5615711	4939654.628	394.6422306	0.4352	out	310	static	Saveni	accepted	accepted	accepted	accepted
862	34407	540	8/20/2017 8:33	MA	8/20/2017 8:35	27.63831	44.6062	0.047	1	401663922	27.63831	44.6062	27.63831	44.6062	48	3	1	6	3	-109	663922	517	1558	171	100	218	44.60845769	27.63828099	250.8943486	0.250894349	2.399490879	179.4758748	4939654.628	4.264030587	0.4352	out	310	static	Saveni	accepted	accepted	accepted	accepted
863	34400	542	8/20/2017 8:33	MA	8/20/2017 8:36	27.6421	44.6058	0.046	3	401663659	27.6421	44.6058	27.6421	44.6058	58	3	1	8	4	-114	663659	248	462	132	102	200	44.60845769	27.63828099	423.2403074	0.423240307	2.626587021	134.3477324	4939654.628	305.3630306	0.4352	out	310	static	Saveni	accepted	accepted	accepted	accepted
864	34403	540	8/20/2017 8:33	MA	8/20/2017 8:36	27.64113	44.60923	0.046	3	401663487.9	27.64113	44.60923	27.64113	44.60923	58	3	1	8	4	-112	663487.9	248	614	100	94	180	44.60845769	27.63828099	241.8949387	0.241894939	2.383626781	69.15443989	4939654.628	225.3956306	0.4352	out	310	static	Saveni	accepted	accepted	accepted	accepted
865	34418	300	8/20/2017 8:36	MA	8/20/2017 8:36	27.63916	44.60738	0.046	2	401663923.5	27.63916	44.60738	27.63916	44.60738	58	3	1	6	4	-113	663923.5	386	822	180	109	205	44.60845769	27.63828099	138.6031028	0.138603103	2.141772953	149.8571345	4939654.628	70.68753059	0.4352	out	310	static	Saveni	accepted	accepted	accepted	accepted
866	34406	62	8/20/2017 9:29	MB	8/20/2017 9:29	27.65309	44.62033	0.044	B	401663975.8	27.65309	44.62033	27.65309	44.62033	8	3	1	2	0	-131	663975.8	2685	13252	544	106	3175	44.60845769	27.63828099	1766.985092	1.766985092	3.247232885	41.60285551	4939654.628	1164.541531	0.4352	out	311	static	Saveni	accepted	accepted	accepted	accepted
867	34407	360	8/20/2017 9:29	MB	8/20/2017 9:29	27.65051	44.62912	0.043	A	401663931	27.65051	44.62912	27.65051	44.62912	8	3	1	3	0	-129	663931	1408	4451	445	33	852	44.60845769	27.63828099	2492.800556	2.492800556	3.396687533	22.84457578	4939654.628	952.0719306	0.4352	out	311	static	Saveni	accepted	accepted	accepted	accepted
868	34400	0	8/20/2017 9:30	MB	8/20/2017 9:30	27.64831	44.60429	0.046	B	401663663.1	27.64831	44.60429	27.64831	44.60429	8	3	1	1	0	-133	663663.1	4069	5726	2891	102	4228	44.60845769	27.63828099	921.0574216	0.921057422	2.964286706	120.272076	4939654.628	799.4837306	0.4352	in	311	static	Saveni	accepted	accepted	accepted	accepted
869	34403	0	8/20/2017 10:16	MA	8/20/2017 10:16	27.64719	44.61041	0.047	B	401663486.6	27.64719	44.61041	27.64719	44.61041	8	3	1	1	0	-129	663486.6	6448	9158	4539	105	5709	44.60845769	27.63828099	739.7316521	0.739731652	2.869074202	72.89069368	4939654.628	705.2123306	0.4352	in	312	static	Saveni	accepted	accepted	accepted	accepted
870	34407	721	8/20/2017 12:50	NP	8/20/2017 12:54	28.05695	44.69554	0.099	0	401663926.5	28.05695	44.69554	28.05695	44.69554	58	3	1	11	3	-116	663926.5	7744	713858	84	78	3694	44.60845769	27.63828099	34591.0603	34.5910603	4.538963874	73.70196742	4939654.628	33096.11543	0.4352	out	313	static	Saveni	accepted	accepted	accepted	accepted
871	34400	659	8/20/2017 12:52	NP	8/20/2017 12:55	28.07741	44.70213	0.08	0	401663688	28.07741	44.70213	28.07741	44.70213	48	3	1	10	2	-119	663688	12625	0	135	78	4069	44.60845769	27.63828099	36353.02556	36.35302556	4.560540562	73.30744238	4939654.628	34707.51353	0.4352	out	313	static	Saveni	rejected	accepted	rejected	accepted
872	34403	539	8/20/2017 12:51	NP	8/20/2017 12:55	27.44791	44.58486	0.05	0	401663527.6	27.44791	44.58486	27.44791	44.58486	47	3	1	8	2	-116	663527.6	41396	0	479	78	4139	44.60845769	27.63828099	15340.86012	15.34086012	4.18584971	260.1249305	4939654.628	15091.60507	0.4352	out	313	static	Saveni	accepted	accepted	accepted	accepted
873	34406	720	8/20/2017 12:50	NP	8/20/2017 12:55	28.04793	44.6931	0.085	0	401663970.3	28.04793	44.6931	28.04793	44.6931	58	3	1	11	2	-118	663970.3	7087	694683	72	78	3867	44.60845769	27.63828099	33828.99471	33.82899471	4.529289092	73.80447259	4939654.628	32384.93203	0.4352	out	313	static	Saveni	accepted	accepted	accepted	accepted
874	34418	601	8/20/2017 12:51	NP	8/20/2017 12:55	28.24954	44.73856	0.086	0	401663959.1	28.24954	44.73856	28.24954	44.73856	48	3	1	8	0	-120	663959.1	22806	0	301	78	4044	44.60845769	27.63828099	50578.95099	50.57895099	4.703969818	73.33728363	4939654.628	48282.02313	0.4352	out	313	static	Saveni	rejected	accepted	rejected	accepted
875	34406	0	8/20/2017 13:50	NK	8/20/2017 13:50	28.02294	44.71921	0.06	B	401664022.5	28.02294	44.71921	28.02294	44.71921	6	2	1	1	0	-132	664022.5	9267	19791	4339	76	5629	44.60845769	27.63828099	32895.02553	32.89502553	4.517130228	67.96105452	4939654.628	30368.41683	0.4352	out	948	static	Saveni	accepted	accepted	accepted	accepted
876	34400	0	8/20/2017 14:28	NN	8/20/2017 14:28	28.13944	44.72308	0.076	B	401663696.4	28.13944	44.72308	28.13944	44.72308	8	2	1	1	0	-128	663696.4	19506	42115	9034	78	6839	44.60845769	27.63828099	41734.98855	41.73498855	4.620500299	72.17320584	4939654.628	39589.13713	0.4352	out	314	static	Saveni	rejected	accepted	rejected	accepted
877	34407	0	8/20/2017 14:43	NP	8/20/2017 14:43	28.03626	44.66472	0.079	B	401663856.2	28.03626	44.66472	28.03626	44.66472	8	2	1	1	0	-133	663856.2	13019	22125	7661	90	6858	44.60845769	27.63828099	32190.07272	32.19007272	4.507721958	78.76328461	4939654.628	31500.35323	0.4352	out	949	static	Saveni	accepted	accepted	accepted	accepted
878	34403	0	8/20/2017 14:52	SR	8/20/2017 14:52	27.49446	44.58861	0.049	B	401663531.8	27.49446	44.58861	27.49446	44.58861	8	2	1	1	0	-132	663531.8	123433	479369	31782	77	11765	44.60845769	27.63828099	11629.79078	11.62979078	4.065571902	259.0313747	4939654.628	11398.87807	0.4352	in	315	static	Saveni	accepted	accepted	accepted	accepted
879	34406	0	8/20/2017 14:52	SR	8/20/2017 14:52	28.02989	44.75407	0.037	B	401664003.8	28.02989	44.75407	28.02989	44.75407	8	3	1	1	0	-132	664003.8	10548	24728	4499	74	6754	44.60845769	27.63828099	35011.38894	35.01138894	4.54420934	62.39279046	4939654.628	30869.85623	0.4352	out	315	static	Saveni	rejected	accepted	accepted	accepted
880	34400	60	8/20/2017 14:52	SR	8/20/2017 14:53	27.70185	44.59067	0.085	B	401663664.5	27.70185	44.59067	27.70185	44.59067	6	3	1	2	0	-127	663664.5	8542	21086	3460	122	3271	44.60845769	27.63828099	5420.271938	5.420271938	3.734021076	111.4540371	4939654.628	5061.216131	0.4352	in	315	static	Saveni	rejected	rejected	rejected	rejected
881	34418	0	8/20/2017 14:55	SR	8/20/2017 14:55	28.27842	44.66558	0.175	B	401664023.4	28.27842	44.66558	28.27842	44.66558	6	2	1	1	0	-131	664023.4	37266	79326	17507	90	7138	44.60845769	27.63828099	51185.5826	51.1855826	4.709147651	82.85217488	4939654.628	50695.80033	0.4352	out	315	static	Saveni	rejected	accepted	rejected	accepted
882	34400	604	8/20/2017 15:24	NK	8/20/2017 15:24	27.5973	44.59448	0.046	1	401663697.2	27.5973	44.59448	27.5973	44.59448	45	3	1	8	0	-120	663697.2	1354	5332	343	76	203	44.60845769	27.63828099	3605.293854	3.605293854	3.556940668	244.4039061	4939654.628	3240.488169	0.4352	out	316	static	Saveni	rejected	rejected	rejected	rejected
883	34406	543	8/20/2017 15:24	NK	8/20/2017 15:24	27.61648	44.60017	0.049	1	401663979.1	27.61648	44.60017	38.44308	46.73792	50	2	1	7	0	-120	663979.1	1318	6126	283	74	388	44.60845769	27.63828099	1960.508289	1.960508289	3.292368683	241.9003926	4939654.628	1722.959369	0.4352	out	316	static	Saveni	rejected	rejected	rejected	rejected
884	34418	481	8/20/2017 15:25	NK	8/20/2017 15:26	27.59909	44.59499	0.053	1	401663974.5	27.59909	44.59499	38.55425	46.74245	50	2	1	9	0	-120	663974.5	1215	3616	408	80	238	44.60845769	27.63828099	3452.634295	3.452634295	3.53815058	244.2361549	4939654.628	3098.832969	0.4352	out	316	static	Saveni	rejected	rejected	rejected	rejected
885	34403	240	8/20/2017 15:27	NK	8/20/2017 15:27	27.60078	44.59871	0.047	1	401663553.8	27.60078	44.59871	27.60078	44.59871	46	3	1	4	0	-120	663553.8	1091	2385	498	99	274	44.60845769	27.63828099	3168.08478	3.16808478	3.500796795	249.9437947	4939654.628	2967.742169	0.4352	out	316	static	Saveni	accepted	accepted	accepted	accepted
886	34407	426	8/20/2017 15:27	NK	8/20/2017 15:27	27.62044	44.59964	0.046	1	401663939.4	27.62044	44.59964	27.62044	44.59964	45	3	1	8	2	-119	663939.4	552	2050	148	82	200	44.60845769	27.63828099	1722.265052	1.722265052	3.236099989	235.2325052	4939654.628	1408.239869	0.4352	out	316	static	Saveni	rejected	rejected	rejected	rejected
887	34400	541	8/20/2017 16:05	NN	8/20/2017 16:07	27.63496	44.60491	0.046	3	401663725.3	27.63496	44.60491	27.63496	44.60491	56	3	1	7	1	-119	663725.3	201	439	91	67	213	44.60845769	27.63828099	474.2611294	0.474261129	2.676017531	213.6814873	4939654.628	260.4546694	0.4352	out	317	static	Saveni	accepted	rejected	accepted	rejected
888	34403	537	8/20/2017 16:05	NN	8/20/2017 16:07	27.6346	44.60162	0.049	3	401663587.6	27.6346	44.60162	27.6346	44.60162	56	3	1	10	0	-120	663587.6	142	274	73	67	196	44.60845769	27.63828099	814.0871185	0.814087119	2.910670883	200.9707094	4939654.628	286.1800694	0.4352	out	317	static	Saveni	accepted	accepted	accepted	accepted
889	34406	480	8/20/2017 16:06	NN	8/20/2017 16:08	27.63426	44.60715	0.045	3	401663988.5	27.63426	44.60715	27.63426	44.60715	58	3	1	8	0	-120	663988.5	148	273	79	73	233	44.60845769	27.63828099	350.7191304	0.35071913	2.544959456	245.4486719	4939654.628	317.9375694	0.4352	out	317	static	Saveni	accepted	rejected	rejected	rejected
890	34418	359	8/20/2017 16:06	NN	8/20/2017 16:08	27.63651	44.60646	0.047	3	401663998.3	27.63651	44.60646	27.63651	44.60646	56	3	1	6	0	-121	663998.3	172	431	68	86	212	44.60845769	27.63828099	262.7640937	0.262764094	2.419566019	212.2578069	4939654.628	138.7973694	0.4352	out	317	static	Saveni	rejected	rejected	rejected	rejected
891	34407	361	8/20/2017 16:08	NN	8/20/2017 16:09	27.63515	44.60583	0.046	2	401663950.3	27.63515	44.60583	27.63515	44.60583	57	3	1	6	2	-117	663950.3	342	1631	71	82	302	44.60845769	27.63828099	383.4590218	0.383459022	2.58371896	220.3079782	4939654.628	246.1726694	0.4352	out	317	static	Saveni	rejected	rejected	rejected	rejected
892	34403	301	8/20/2017 16:30	SR	8/20/2017 16:33	27.63397	44.60757	0.045	2	401663597.2	27.63397	44.60757	27.63397	44.60757	56	3	1	5	1	-119	663597.2	257	1648	39	102	387	44.60845769	27.63828099	356.1508682	0.356150868	2.551634007	253.8683684	4939654.628	341.3121694	0.4352	out	321	static	Saveni	accepted	accepted	accepted	accepted
893	34407	299	8/20/2017 16:30	SR	8/20/2017 16:33	27.64242	44.60772	0.046	3	401663956.1	27.64242	44.60772	27.64242	44.60772	56	3	1	6	3	-115	663956.1	175	1323	23	103	404	44.60845769	27.63828099	338.6367108	0.338636711	2.529734037	104.0549422	4939654.628	329.0769306	0.4352	in	321	static	Saveni	rejected	rejected	rejected	rejected
894	34418	237	8/20/2017 16:30	SR	8/20/2017 16:33	27.63625	44.60783	0.045	3	401664005	27.63625	44.60783	27.63625	44.60783	66	3	1	4	2	-117	664005	243	2633	22	103	625	44.60845769	27.63828099	175.6665441	0.175666544	2.244689057	246.5337261	4939654.628	160.6159694	0.4352	out	321	static	Saveni	accepted	rejected	accepted	rejected
895	34400	358	8/20/2017 16:30	SR	8/20/2017 16:34	27.63207	44.60891	0.045	3	401663735	27.63207	44.60891	27.63207	44.60891	56	3	1	5	1	-117	663735	248	669	91	97	343	44.60845769	27.63828099	495.5941663	0.495594166	2.695126186	275.8406216	4939654.628	493.2331694	0.4352	out	321	static	Saveni	accepted	rejected	accepted	rejected
896	34406	360	8/20/2017 16:30	SR	8/20/2017 16:34	27.6376	44.60822	0.045	3	401663992.3	27.6376	44.60822	27.6376	44.60822	56	3	1	5	0	-120	663992.3	185	1062	32	99	344	44.60845769	27.63828099	60.16616346	0.060166163	1.779352319	243.882604	4939654.628	53.83046941	0.4352	out	321	static	Saveni	accepted	rejected	rejected	rejected
897	34400	120	8/20/2017 17:07	NK	8/20/2017 17:08	27.6371	44.61838	0.042	A	401663744.1	27.6371	44.61838	27.6371	44.61838	7	3	1	3	0	-124	663744.1	1014	3585	286	136	1647	44.60845769	27.63828099	1106.586658	1.106586658	3.04398543	355.1569876	4939654.628	102.3195694	0.4352	out	323	static	Saveni	accepted	rejected	accepted	rejected
898	34403	0	8/20/2017 17:08	NK	8/20/2017 17:08	27.65944	44.61663	0.045	B	401663610.8	27.65944	44.61663	27.65944	44.61663	7	3	1	1	0	-130	663610.8	1709	2754	1060	87	3434	44.60845769	27.63828099	1909.327081	1.909327081	3.280880332	61.51753391	4939654.628	1671.635931	0.4352	out	323	static	Saveni	accepted	accepted	accepted	accepted
899	34418	56	8/20/2017 17:07	NK	8/20/2017 17:08	27.63804	44.61227	0.044	B	401664013.4	27.63804	44.61227	27.63804	44.61227	7	3	1	2	0	-131	664013.4	875	2340	327	134	2458	44.60845769	27.63828099	424.0714443	0.424071444	2.627439029	357.4233292	4939654.628	22.43456941	0.4352	out	323	static	Saveni	accepted	rejected	accepted	rejected
900	34406	180	8/20/2017 17:08	NK	8/20/2017 17:09	27.63932	44.61122	0.045	B	401663994.4	27.63932	44.61122	27.63932	44.61122	8	3	1	2	0	-128	663994.4	844	5116	139	27	2370	44.60845769	27.63828099	317.8465956	0.317846596	2.502217564	14.99067476	4939654.628	80.04123059	0.4352	in	323	static	Saveni	accepted	rejected	rejected	rejected
901	34407	300	8/20/2017 17:07	NK	8/20/2017 17:09	27.64066	44.60799	0.046	2	401663962.2	27.64066	44.60799	27.64066	44.60799	58	3	1	6	0	-124	663962.2	284	496	162	37	423	44.60845769	27.63828099	195.8720542	0.195872054	2.291972478	105.4368939	4939654.628	189.1831306	0.4352	out	323	static	Saveni	accepted	accepted	accepted	accepted
902	34400	306	8/20/2017 17:36	MB	8/20/2017 17:39	27.63699	44.61029	0.045	A	401663754.1	27.63699	44.61029	27.63699	44.61029	7	3	1	3	0	-131	663754.1	298	1283	69	97	792	44.60845769	27.63828099	227.9489173	0.227948917	2.357837534	333.3620696	4939654.628	104.0295694	0.4352	out	325	static	Saveni	accepted	accepted	accepted	accepted
903	34407	66	8/20/2017 17:39	MB	8/20/2017 17:39	27.60819	44.60175	0.046	B	401663959.2	27.60819	44.60175	27.60819	44.60175	6	3	1	2	0	-129	663959.2	1309	4631	369	73	2494	44.60845769	27.63828099	2502.410939	2.502410939	3.39835863	252.614823	4939654.628	2382.175069	0.4352	out	325	static	Saveni	accepted	accepted	accepted	accepted
904	34406	0	8/20/2017 17:40	MB	8/20/2017 17:40	27.64097	44.61163	0.044	B	401663996.7	27.64097	44.61163	27.64097	44.61163	8	3	1	1	0	-133	663996.7	1431	1696	1207	50	4039	44.60845769	27.63828099	412.1077378	0.412107738	2.615010769	31.10866515	4939654.628	210.6052306	0.4352	in	325	static	Saveni	accepted	accepted	accepted	accepted
905	34400	307	8/20/2017 17:48	NN	8/20/2017 17:49	27.64013	44.60653	0.046	3	401663755.8	27.64013	44.60653	27.64013	44.60653	66	3	1	4	0	-126	663755.8	181	343	95	53	425	44.60845769	27.63828099	259.6760577	0.259676058	2.414431909	145.6717643	4939654.628	148.3995306	0.4352	out	326	static	Saveni	accepted	accepted	accepted	accepted
906	34403	362	8/20/2017 17:48	NN	8/20/2017 17:50	27.63984	44.60751	0.046	3	401663621.3	27.63984	44.60751	27.63984	44.60751	57	3	1	6	0	-127	663621.3	216	432	108	58	341	44.60845769	27.63828099	162.5009906	0.162500991	2.210856013	130.4923319	4939654.628	124.5335306	0.4352	out	326	static	Saveni	accepted	accepted	accepted	accepted
907	34406	360	8/20/2017 17:48	NN	8/20/2017 17:50	27.63793	44.60934	0.045	3	401663997	27.63793	44.60934	27.63793	44.60934	56	3	1	7	0	-124	663997	152	300	76	54	318	44.60845769	27.63828099	101.9279183	0.101927918	2.008293155	344.1875444	4939654.628	28.61746941	0.4352	out	326	static	Saveni	accepted	accepted	accepted	accepted
908	34407	358	8/20/2017 17:48	NN	8/20/2017 17:50	27.63907	44.6089	0.046	3	401663965	27.63907	44.6089	27.63907	44.6089	56	3	1	7	0	-123	663965	161	346	74	57	325	44.60845769	27.63828099	79.61618586	0.079616186	1.901001368	51.78196045	4939654.628	62.22333059	0.4352	in	326	static	Saveni	accepted	accepted	accepted	accepted
909	34418	358	8/20/2017 17:47	NN	8/20/2017 17:50	27.64013	44.6089	0.046	3	401664019.9	27.64013	44.6089	27.64013	44.6089	58	3	1	7	0	-124	664019.9	149	253	87	50	305	44.60845769	27.63828099	154.7885447	0.154788545	2.189738817	71.42696548	4939654.628	146.3340306	0.4352	out	326	static	Saveni	accepted	rejected	accepted	rejected
910	34400	58	8/20/2017 18:09	SR	8/20/2017 18:09	27.64534	44.61384	0.044	B	401663760.5	27.64534	44.61384	27.64534	44.61384	6	3	1	2	0	-127	663760.5	789	2015	309	109	2214	44.60845769	27.63828099	819.5740736	0.819574074	2.913588211	43.03499261	4939654.628	555.4052306	0.4352	out	327	static	Saveni	accepted	accepted	accepted	accepted
911	34406	0	8/20/2017 18:09	SR	8/20/2017 18:09	27.63795	44.60918	0.045	B	401663997.9	27.63795	44.60918	27.63795	44.60918	6	3	1	1	0	-128	663997.9	944	1297	686	90	2654	44.60845769	27.63828099	84.457035	0.084457035	1.926635831	341.9322253	4939654.628	26.89156941	0.4352	in	327	static	Saveni	accepted	accepted	accepted	accepted
912	34403	178	8/20/2017 18:09	SR	8/20/2017 18:10	27.64034	44.60993	0.045	2	401663623.6	27.64034	44.60993	27.64034	44.60993	66	3	1	4	0	-126	663623.6	494	2926	83	94	1367	44.60845769	27.63828099	231.2631326	0.231263133	2.364106404	44.87376745	4939654.628	162.0994306	0.4352	out	327	static	Saveni	accepted	accepted	accepted	accepted
913	34418	120	8/20/2017 18:09	SR	8/20/2017 18:10	27.63945	44.60668	0.047	B	401664021.3	27.63945	44.60668	27.63945	44.60668	6	3	1	2	0	-126	664021.3	713	4147	122	95	1996	44.60845769	27.63828099	218.2556097	0.21825561	2.338965415	154.912522	4939654.628	94.30903059	0.4352	out	327	static	Saveni	accepted	rejected	accepted	rejected
914	34407	304	8/20/2017 18:09	SR	8/20/2017 18:12	27.63753	44.60753	0.046	A	401663965.4	27.63753	44.60753	27.63753	44.60753	6	3	1	3	0	-127	663965.4	320	1564	65	78	859	44.60845769	27.63828099	119.0852662	0.119085266	2.075858032	209.9559193	4939654.628	58.78606941	0.4352	out	327	static	Saveni	accepted	accepted	accepted	accepted
915	34400	598	8/20/2017 18:17	MA	8/20/2017 18:17	27.63877	44.60807	0.046	3	401663760.1	27.63877	44.60807	27.63877	44.60807	56	3	1	10	6	-116	663760.1	120	258	55	75	153	44.60845769	27.63828099	57.99074337	0.057990743	1.763358676	138.0767572	4939654.628	39.14023059	0.4352	out	328	static	Saveni	accepted	accepted	accepted	accepted
916	34418	603	8/20/2017 18:17	MA	8/20/2017 18:17	27.63725	44.60893	0.045	3	401664021.8	27.63725	44.60893	27.63725	44.60893	66	3	1	6	0	-120	664021.8	135	385	47	90	241	44.60845769	27.63828099	97.22521845	0.097225218	1.987778928	302.7608758	4939654.628	82.21916941	0.4352	out	328	static	Saveni	accepted	rejected	accepted	rejected
917	34403	541	8/20/2017 18:18	MA	8/20/2017 18:18	27.63632	44.60717	0.046	3	401663624.6	27.63632	44.60717	27.63632	44.60717	56	3	1	7	4	-116	663624.6	145	295	71	75	182	44.60845769	27.63828099	211.4439889	0.211443989	2.325195343	227.3129271	4939654.628	154.4895694	0.4352	out	328	static	Saveni	accepted	accepted	accepted	accepted
918	34406	537	8/20/2017 18:18	MA	8/20/2017 18:18	27.63674	44.60799	0.045	3	401663997.1	27.63674	44.60799	27.63674	44.60799	66	3	1	7	3	-114	663997.1	124	278	54	76	184	44.60845769	27.63828099	132.9098495	0.13290985	2.123557166	246.9110425	4939654.628	121.8725694	0.4352	out	328	static	Saveni	accepted	accepted	accepted	accepted
919	34407	414	8/20/2017 18:20	MA	8/20/2017 18:20	27.63633	44.60752	0.046	3	401663966.3	27.63633	44.60752	27.63633	44.60752	56	3	1	8	5	-112	663966.3	129	299	55	88	179	44.60845769	27.63828099	186.6649619	0.186664962	2.271062806	235.9767155	4939654.628	153.9992694	0.4352	out	328	static	Saveni	accepted	accepted	accepted	accepted
920	34407	421	8/21/2017 5:16	NK	8/21/2017 5:20	27.64098	44.60785	0.046	3	401663969.1	27.64098	44.60785	27.64098	44.60785	58	3	1	8	4	-115	663969.1	241	927	62	98	227	44.60845769	27.63828099	224.6439304	0.22464393	2.351494689	107.5500191	4939654.628	214.6976306	0.4352	out	329	static	Saveni	accepted	accepted	accepted	accepted
921	34400	298	8/21/2017 5:19	NK	8/21/2017 5:21	27.65723	44.60876	0.05	2	401663751.7	27.65723	44.60876	27.65723	44.60876	58	3	1	6	3	-117	663751.7	480	1381	166	101	227	44.60845769	27.63828099	1504.581187	1.504581187	3.177415627	88.7162383	4939654.628	1503.339231	0.4352	out	329	static	Saveni	accepted	accepted	accepted	accepted
922	34403	416	8/21/2017 5:18	NK	8/21/2017 5:21	27.64406	44.61211	0.045	1	401663622.4	27.64406	44.61211	27.64406	44.61211	48	3	1	7	2	-117	663622.4	529	2015	138	99	225	44.60845769	27.63828099	612.5030299	0.61250303	2.787108241	48.40263796	4939654.628	455.3633306	0.4352	out	329	static	Saveni	accepted	accepted	accepted	accepted
923	34406	414	8/21/2017 5:17	NK	8/21/2017 5:21	27.63749	44.60734	0.046	3	401663998.9	27.63749	44.60734	27.63749	44.60734	58	3	1	8	3	-116	663998.9	192	676	54	99	206	44.60845769	27.63828099	139.1722632	0.139172263	2.14355269	206.7404654	4939654.628	61.79516941	0.4352	out	329	static	Saveni	accepted	accepted	accepted	accepted
924	34418	416	8/21/2017 5:17	NK	8/21/2017 5:21	27.64246	44.61006	0.045	2	401664021.3	27.64246	44.61006	27.64246	44.61006	58	3	1	6	3	-116	664021.3	493	2222	109	101	261	44.60845769	27.63828099	376.4981313	0.376498131	2.575762825	61.69418933	4939654.628	330.2041306	0.4352	out	329	static	Saveni	accepted	accepted	accepted	accepted
925	34403	547	8/21/2017 6:05	NN	8/21/2017 6:08	27.63713	44.60536	0.047	2	401663613.7	27.63713	44.60536	27.63713	44.60536	58	3	1	8	0	-120	663613.7	279	1251	62	100	271	44.60845769	27.63828099	356.1480709	0.356148071	2.551630596	194.8171566	4939654.628	88.64436941	0.4352	out	331	static	Saveni	accepted	accepted	accepted	accepted
926	34406	540	8/21/2017 6:04	NN	8/21/2017 6:08	27.63791	44.60836	0.046	3	401663998.2	27.63791	44.60836	27.63791	44.60836	58	3	1	8	1	-116	663998.2	206	856	49	97	291	44.60845769	27.63828099	31.38703454	0.031387035	1.496750285	249.7018299	4939654.628	29.35336941	0.4352	in	331	static	Saveni	accepted	accepted	accepted	accepted
927	34407	420	8/21/2017 6:04	NN	8/21/2017 6:08	27.63556	44.60976	0.044	3	401663966.6	27.63556	44.60976	27.63556	44.60976	58	3	1	8	3	-114	663966.6	190	984	36	99	277	44.60845769	27.63828099	259.9946845	0.259994685	2.414964469	303.9127288	4939654.628	217.0383694	0.4352	out	331	static	Saveni	accepted	accepted	accepted	accepted
928	34418	483	8/21/2017 6:04	NN	8/21/2017 6:08	27.63717	44.60711	0.046	3	401664015.8	27.63717	44.60711	27.63717	44.60711	58	3	1	9	2	-119	664015.8	158	825	30	100	261	44.60845769	27.63828099	173.7999623	0.173799962	2.240049678	210.4083112	4939654.628	86.98826941	0.4352	out	331	static	Saveni	accepted	accepted	accepted	accepted
929	34400	420	8/21/2017 6:05	NN	8/21/2017 6:09	27.63625	44.6057	0.047	2	401663743.1	27.63625	44.6057	27.63625	44.6057	58	3	1	7	2	-119	663743.1	332	1446	76	101	267	44.60845769	27.63828099	346.2707791	0.346270779	2.539415844	207.6694032	4939654.628	158.7708694	0.4352	out	331	static	Saveni	accepted	accepted	accepted	accepted
930	34400	304	8/21/2017 6:34	MA	8/21/2017 6:37	27.72359	44.61238	0.044	1	401663693.1	27.72359	44.61238	27.72359	44.61238	56	3	1	5	1	-119	663693.1	1226	2325	646	166	665	44.60845769	27.63828099	6785.782894	6.785782894	3.831599961	86.30470676	4939654.628	6765.432631	0.4352	out	950	static	Saveni	accepted	accepted	accepted	accepted
931	34418	178	8/21/2017 6:35	MA	8/21/2017 6:38	27.69292	44.62634	0.043	B	401663988.2	27.69292	44.62634	27.69292	44.62634	8	3	1	2	0	-124	663988.2	1185	4892	286	159	2275	44.60845769	27.63828099	4770.289239	4.770289239	3.678544713	65.30772703	4939654.628	4318.749031	0.4352	out	950	static	Saveni	accepted	accepted	accepted	accepted
932	34403	0	8/21/2017 6:39	MA	8/21/2017 6:39	27.65213	44.62322	0.044	B	401663555.2	27.65213	44.62322	27.65213	44.62322	8	3	1	1	0	-122	663555.2	2890	4338	1925	93	3305	44.60845769	27.63828099	1974.68217	1.97468217	3.295497205	33.73472167	4939654.628	1085.814131	0.4352	out	950	static	Saveni	accepted	accepted	accepted	accepted
933	34407	0	8/21/2017 6:39	MA	8/21/2017 6:39	27.6234	44.61368	0.044	B	401663941.5	27.6234	44.61368	27.6234	44.61368	8	3	1	1	0	-124	663941.5	1803	2671	1216	94	3413	44.60845769	27.63828099	1316.085224	1.316085224	3.119284013	296.2417683	4939654.628	1185.243869	0.4352	out	950	static	Saveni	accepted	accepted	accepted	accepted
934	34400	0	8/21/2017 6:56	NK	8/21/2017 6:56	27.71635	44.59535	0.043	B	401663695.8	27.71635	44.59535	27.71635	44.59535	6	3	1	1	0	-133	663695.8	1860	2297	1505	72	3056	44.60845769	27.63828099	6366.823963	6.366823963	3.803922842	103.2686308	4939654.628	6207.583631	0.4352	out	332	static	Saveni	accepted	accepted	accepted	accepted
935	34406	178	8/21/2017 6:55	NK	8/21/2017 6:57	27.65087	44.60018	0.071	A	401663977	27.65087	44.60018	27.65087	44.60018	8	3	1	3	0	-127	663977	1658	10589	259	107	2599	44.60845769	27.63828099	1358.288704	1.358288704	3.132992089	132.723599	4939654.628	1006.276831	0.4352	out	332	static	Saveni	accepted	accepted	accepted	accepted
936	34403	56	8/21/2017 6:58	NK	8/21/2017 6:58	27.65938	44.58178	0.079	B	401663529.5	27.65938	44.58178	27.65938	44.58178	6	3	1	2	0	-130	663529.5	2649	8528	822	89	3290	44.60845769	27.63828099	3405.134009	3.405134009	3.532134208	150.6127158	4939654.628	1698.157631	0.4352	out	332	static	Saveni	accepted	accepted	accepted	accepted
937	34418	0	8/21/2017 6:58	NK	8/21/2017 6:58	27.65165	44.62055	0.043	B	401663980.2	27.65165	44.62055	27.65165	44.62055	6	3	1	1	0	-129	663980.2	1674	2365	1184	89	4180	44.60845769	27.63828099	1712.219864	1.712219864	3.233559531	38.20291749	4939654.628	1050.105131	0.4352	out	332	static	Saveni	accepted	accepted	accepted	accepted
938	34407	247	8/21/2017 7:26	MB	8/21/2017 7:26	27.60559	44.60386	0.045	B	401663942.5	27.60559	44.60386	27.60559	44.60386	8	3	1	2	0	-132	663942.5	1847	67512	50	95	4024	44.60845769	27.63828099	2644.991858	2.644991858	3.422424339	258.8254893	4939654.628	2590.249169	0.4352	out	333	static	Saveni	accepted	accepted	accepted	accepted
939	34403	542	8/21/2017 7:27	MB	8/21/2017 7:27	27.55434	44.56577	0.047	1	401663547.2	27.55434	44.56577	27.55434	44.56577	56	3	1	4	0	-129	663547.2	579	1383	242	43	574	44.60845769	27.63828099	8181.400657	8.181400657	3.912827661	234.4707797	4939654.628	6628.536569	0.4352	out	333	static	Saveni	rejected	accepted	rejected	accepted
940	34400	420	8/21/2017 7:29	MB	8/21/2017 7:29	27.64449	44.59342	0.046	2	401663697.6	27.64449	44.59342	27.64449	44.59342	58	3	1	5	0	-127	663697.6	355	446	282	77	256	44.60845769	27.63828099	1742.239399	1.742239399	3.241107831	163.6172793	4939654.628	505.8805306	0.4352	out	333	static	Saveni	accepted	accepted	accepted	accepted
941	34406	360	8/21/2017 7:29	MB	8/21/2017 7:29	27.63739	44.61138	0.045	A	401663983.6	27.63739	44.61138	27.63739	44.61138	7	3	1	3	0	-129	663983.6	143	228	89	85	272	44.60845769	27.63828099	332.3519891	0.332351989	2.521598282	347.7536685	4939654.628	73.23646941	0.4352	out	333	static	Saveni	accepted	accepted	accepted	accepted
942	34418	357	8/21/2017 7:30	MB	8/21/2017 7:30	27.63599	44.61114	0.045	A	401663981.1	27.63599	44.61114	27.63599	44.61114	6	3	1	3	0	-128	663981.1	148	376	58	84	293	44.60845769	27.63828099	349.1677703	0.34916777	2.54303415	328.6984503	4939654.628	184.1134694	0.4352	out	333	static	Saveni	accepted	accepted	accepted	accepted
943	34400	0	8/21/2017 7:44	NN	8/21/2017 7:44	27.6432	44.60607	0.047	B	401663690.2	27.6432	44.60607	27.6432	44.60607	6	3	1	1	0	-133	663690.2	13675	19036	9823	90	2353	44.60845769	27.63828099	472.1032103	0.47210321	2.674036954	124.2862678	4939654.628	392.4159306	0.4352	in	334	static	Saveni	accepted	accepted	accepted	accepted
944	34403	116	8/21/2017 7:45	NN	8/21/2017 7:46	27.5966	44.60996	0.048	B	401663546.8	27.5966	44.60996	27.5966	44.60996	6	3	1	2	0	-129	663546.8	1662	5814	475	106	2088	44.60845769	27.63828099	3312.885963	3.312885963	3.520206487	272.8983209	4939654.628	3308.619469	0.4352	out	334	static	Saveni	accepted	accepted	accepted	accepted
945	34406	0	8/21/2017 7:46	NN	8/21/2017 7:46	27.63701	44.61292	0.043	B	401663981.8	27.63701	44.61292	27.63701	44.61292	6	3	1	1	0	-128	663981.8	901	1246	651	92	2531	44.60845769	27.63828099	506.0299488	0.506029949	2.704176221	348.5376812	4939654.628	104.7237694	0.4352	out	334	static	Saveni	accepted	accepted	accepted	accepted
946	34407	120	8/21/2017 7:45	NN	8/21/2017 7:46	27.61925	44.61592	0.044	B	401663940	27.61925	44.61592	27.61925	44.61592	6	3	1	2	0	-124	663940	1350	10514	173	98	3807	44.60845769	27.63828099	1723.258594	1.723258594	3.236350453	298.8467103	4939654.628	1516.406969	0.4352	out	334	static	Saveni	accepted	accepted	accepted	accepted
947	34418	0	8/21/2017 7:46	NN	8/21/2017 7:46	27.63665	44.61134	0.045	B	401663977.5	27.63665	44.61134	27.63665	44.61134	6	3	1	1	0	-130	663977.5	877	1220	630	91	2462	44.60845769	27.63828099	345.4712473	0.345471247	2.538411908	338.0584568	4939654.628	131.9180694	0.4352	out	334	static	Saveni	accepted	accepted	accepted	accepted
948	34406	426	8/21/2017 8:12	MA	8/21/2017 8:16	27.63382	44.60905	0.045	2	401663976.6	27.63382	44.60905	27.63382	44.60905	56	3	1	7	5	-113	663976.6	324	3162	33	99	604	44.60845769	27.63828099	360.185435	0.360185435	2.556526147	280.5644985	4939654.628	354.4920694	0.4352	in	335	static	Saveni	accepted	accepted	accepted	accepted
949	34407	362	8/21/2017 8:12	MA	8/21/2017 8:16	27.63311	44.6114	0.043	1	401663937.5	27.63311	44.6114	27.63311	44.6114	56	3	1	5	4	-110	663937.5	1180	20679	67	99	927	44.60845769	27.63828099	524.7781568	0.524778157	2.71997575	308.6342676	4939654.628	412.8559694	0.4352	out	335	static	Saveni	accepted	accepted	accepted	accepted
950	34403	301	8/21/2017 8:15	MA	8/21/2017 8:17	27.58005	44.62132	0.052	0	401663536.7	27.58005	44.62132	27.58005	44.62132	48	3	1	6	4	-114	663536.7	2385	21223	268	101	582	44.60845769	27.63828099	4837.938726	4.837938726	3.684660364	287.2390593	4939654.628	4630.805669	0.4352	out	335	static	Saveni	accepted	accepted	accepted	accepted
951	34418	421	8/21/2017 8:13	MA	8/21/2017 8:17	27.59677	44.61792	0.05	1	401663964.1	27.59677	44.61792	27.59677	44.61792	48	3	1	8	5	-112	663964.1	1392	16248	119	100	569	44.60845769	27.63828099	3458.667065	3.458667065	3.538908758	287.7556589	4939654.628	3301.598469	0.4352	out	335	static	Saveni	accepted	accepted	accepted	accepted
952	34400	478	8/21/2017 8:12	MA	8/21/2017 8:18	27.56639	44.62286	0.05	0	401663678.8	27.56639	44.62286	27.56639	44.62286	48	3	1	6	4	-111	663678.8	1952	25042	152	101	677	44.60845769	27.63828099	5926.340126	5.926340126	3.772786573	285.7184871	4939654.628	5715.679269	0.4352	out	335	static	Saveni	accepted	accepted	accepted	accepted
953	34400	60	8/21/2017 9:06	MB	8/21/2017 9:07	27.53602	44.64214	0.053	B	401663646.5	27.53602	44.64214	27.53602	44.64214	8	2	1	2	0	-129	663646.5	7428	18094	3049	129	3332	44.60845769	27.63828099	8936.898043	8.936898043	3.951186803	294.8342897	4939654.628	8139.028469	0.4352	out	336	static	Saveni	accepted	accepted	accepted	accepted
954	34406	425	8/21/2017 9:06	MB	8/21/2017 9:07	27.67223	44.62721	0.043	A	401663973.7	27.67223	44.62721	27.67223	44.62721	8	2	1	3	0	-126	663973.7	471	3213	68	64	1079	44.60845769	27.63828099	3406.279782	3.406279782	3.532280317	52.18831931	4939654.628	2676.698231	0.4352	out	336	static	Saveni	accepted	accepted	accepted	accepted
955	34418	362	8/21/2017 9:07	MB	8/21/2017 9:07	27.63855	44.60364	0.049	2	401663925.9	27.63855	44.60364	27.63855	44.60364	58	2	1	4	0	-129	663925.9	279	762	102	85	323	44.60845769	27.63828099	535.7871283	0.535787128	2.728992276	177.7234655	4939654.628	25.53433059	0.4352	out	336	static	Saveni	accepted	accepted	accepted	accepted
956	34403	236	8/21/2017 9:07	MB	8/21/2017 9:08	27.66895	44.59701	0.077	0	401663490.4	27.66895	44.59701	27.66895	44.59701	48	2	1	4	0	-127	663490.4	2045	14591	286	98	884	44.60845769	27.63828099	2747.098832	2.747098832	3.438874284	117.6660046	4939654.628	2444.020931	0.4352	out	336	static	Saveni	accepted	accepted	accepted	accepted
957	34407	420	8/21/2017 9:07	MB	8/21/2017 9:08	27.69122	44.616	0.044	2	401663924.1	27.69122	44.616	27.69122	44.616	58	2	1	5	0	-123	663924.1	461	2945	72	89	690	44.60845769	27.63828099	4284.9011	4.2849011	3.631940802	78.68260324	4939654.628	4193.628331	0.4352	out	336	static	Saveni	accepted	accepted	accepted	accepted
958	34406	120	8/21/2017 9:53	MA	8/21/2017 9:55	27.67287	44.60566	0.046	B	401663976.6	27.67287	44.60566	27.67287	44.60566	8	3	1	2	0	-123	663976.6	1311	9116	188	95	3060	44.60845769	27.63828099	2763.354167	2.763354167	3.44143655	96.48160888	4939654.628	2747.211731	0.4352	in	338	static	Saveni	accepted	accepted	accepted	accepted
959	34418	120	8/21/2017 9:54	MA	8/21/2017 9:55	27.63453	44.60904	0.044	A	401663939.3	27.63453	44.60904	27.63453	44.60904	7	3	1	3	0	-123	663939.3	1081	6230	187	86	2505	44.60845769	27.63828099	304.7096303	0.30470963	2.48388618	282.3014042	4939654.628	298.1452694	0.4352	in	338	static	Saveni	accepted	accepted	accepted	accepted
960	34403	180	8/21/2017 9:54	MA	8/21/2017 9:56	27.67301	44.60774	0.046	1	401663508.2	27.67301	44.60774	27.67301	44.60774	57	3	1	4	0	-124	663508.2	1191	6141	230	79	1576	44.60845769	27.63828099	2758.027993	2.758027993	3.44059867	91.66268453	4939654.628	2756.415331	0.4352	out	338	static	Saveni	accepted	accepted	accepted	accepted
961	34407	178	8/21/2017 9:54	MA	8/21/2017 9:56	27.65375	44.60893	0.049	A	401663929.2	27.65375	44.60893	27.65375	44.60893	8	3	1	3	0	-120	663929.2	4645	29351	735	86	1915	44.60845769	27.63828099	1229.076866	1.229076866	3.089579044	87.54421522	4939654.628	1227.050331	0.4352	in	338	static	Saveni	accepted	accepted	accepted	accepted
962	34407	306	8/21/2017 11:03	NP	8/21/2017 11:03	27.63086	44.61415	0.043	A	401663930.8	27.63086	44.61415	27.63086	44.61415	8	3	1	3	0	-130	663930.8	490	1726	139	147	1350	44.60845769	27.63828099	864.3611679	0.864361168	2.936695248	317.1362687	4939654.628	593.7473694	0.4352	out	339	static	Saveni	accepted	accepted	accepted	accepted
963	34400	240	8/21/2017 11:03	NP	8/21/2017 11:04	27.61226	44.62583	0.046	A	401663675.1	27.61226	44.62583	27.61226	44.62583	7	3	1	3	0	-130	663675.1	1183	4816	290	135	1641	44.60845769	27.63828099	2827.047486	2.827047486	3.451333103	313.1652122	4939654.628	2079.257369	0.4352	out	339	static	Saveni	accepted	accepted	accepted	accepted
964	34403	0	8/21/2017 11:06	NP	8/21/2017 11:06	27.67462	44.62671	0.043	B	401663535.1	27.67462	44.62671	27.67462	44.62671	6	3	1	1	0	-130	663535.1	2735	4815	1553	77	5353	44.60845769	27.63828099	3525.985404	3.525985404	3.54728051	54.79185286	4939654.628	2866.743931	0.4352	out	339	static	Saveni	accepted	accepted	accepted	accepted
965	34400	0	8/21/2017 14:16	NN	8/21/2017 14:16	27.51432	44.65266	0.057	B	401663676.3	27.51432	44.65266	27.51432	44.65266	8	3	1	1	0	-130	663676.3	7881	12667	4903	81	7934	44.60845769	27.63828099	10994.76224	10.99476224	4.041185842	296.6137701	4939654.628	9867.305869	0.4352	out	340	static	Saveni	accepted	accepted	accepted	accepted
966	34403	0	8/21/2017 14:24	NP	8/21/2017 14:24	27.71519	44.67721	0.051	B	401663546.3	27.71519	44.67721	27.71519	44.67721	8	3	1	1	0	-135	663546.3	4071	8096	2046	81	9530	44.60845769	27.63828099	9777.539333	9.777539333	3.990229572	38.51672	4939654.628	6035.764731	0.4352	out	341	static	Saveni	rejected	accepted	rejected	accepted
967	34407	118	8/21/2017 14:27	NP	8/21/2017 14:27	27.64408	44.61114	0.045	A	401663942.6	27.64408	44.61114	27.64408	44.61114	8	3	1	3	0	-130	663942.6	1215	9233	159	66	3419	44.60845769	27.63828099	548.4028704	0.54840287	2.739099719	56.98703498	4939654.628	457.8009306	0.4352	out	341	static	Saveni	accepted	accepted	accepted	accepted
968	34406	0	8/21/2017 14:30	NP	8/21/2017 14:30	27.71135	44.59971	0.071	B	401663975.9	27.71135	44.59971	27.71135	44.59971	8	3	1	1	0	-132	663975.9	3309	5760	1900	109	9354	44.60845769	27.63828099	5881.682985	5.881682985	3.769501613	99.54494953	4939654.628	5806.520831	0.4352	out	341	static	Saveni	accepted	accepted	accepted	accepted
969	34400	422	8/21/2017 14:59	NK	8/21/2017 15:01	27.63034	44.609	0.044	2	401663723.1	27.63034	44.609	27.63034	44.609	56	3	1	7	0	-122	663723.1	300	543	165	57	203	44.60845769	27.63828099	633.2426848	0.633242685	2.801570182	275.4794645	4939654.628	630.5853694	0.4352	out	342	static	Saveni	accepted	accepted	accepted	accepted
970	34406	416	8/21/2017 15:01	NK	8/21/2017 15:02	27.63734	44.60816	0.045	3	401663990.2	27.63734	44.60816	27.63734	44.60816	56	3	1	5	0	-123	663990.2	190	313	115	75	235	44.60845769	27.63828099	81.69510399	0.081695104	1.91219603	246.0410366	4939654.628	74.40956941	0.4352	in	342	static	Saveni	accepted	accepted	accepted	accepted
971	34418	484	8/21/2017 14:59	NK	8/21/2017 15:02	27.63167	44.6081	0.045	3	401663996.6	27.63167	44.6081	27.63167	44.6081	58	3	1	9	0	-121	663996.6	180	280	115	82	162	44.60845769	27.63828099	526.2982158	0.526298216	2.721231898	265.6539482	4939654.628	524.2764694	0.4352	out	342	static	Saveni	accepted	accepted	accepted	accepted
972	34403	183	8/21/2017 15:02	NK	8/21/2017 15:03	27.63138	44.60982	0.045	1	401663584.6	27.63138	44.60982	27.63138	44.60982	56	3	1	4	0	-123	663584.6	552	932	327	123	396	44.60845769	27.63828099	568.3406065	0.568340607	2.754608686	285.4982565	4939654.628	548.7667694	0.4352	out	342	static	Saveni	accepted	accepted	accepted	rejected
973	34407	296	8/21/2017 15:03	NK	8/21/2017 15:04	27.64024	44.6076	0.046	3	401663953.8	27.64024	44.6076	27.64024	44.6076	57	3	1	5	0	-120	663953.8	202	860	47	84	390	44.60845769	27.63828099	182.394495	0.182394495	2.261011726	121.5904984	4939654.628	156.1957306	0.4352	out	342	static	Saveni	accepted	accepted	accepted	accepted
974	34400	603	8/21/2017 15:52	NN	8/21/2017 15:54	27.63495	44.60813	0.045	3	401663740.4	27.63495	44.60813	27.63495	44.60813	57	3	1	10	0	-120	663740.4	153	300	77	60	202	44.60845769	27.63828099	266.9169206	0.266916921	2.426376106	262.1324957	4939654.628	264.0317694	0.4352	out	343	static	Saveni	accepted	accepted	accepted	accepted
975	34418	482	8/21/2017 15:51	NN	8/21/2017 15:54	27.6353	44.6092	0.044	3	401664008.7	27.6353	44.6092	27.6353	44.6092	57	3	1	7	0	-124	664008.7	141	241	81	72	194	44.60845769	27.63828099	250.6006208	0.250600621	2.398982143	289.2788136	4939654.628	237.1845694	0.4352	out	343	static	Saveni	accepted	accepted	accepted	accepted
976	34403	538	8/21/2017 15:53	NN	8/21/2017 15:55	27.63305	44.60772	0.045	3	401663605.1	27.63305	44.60772	27.63305	44.60772	57	3	1	8	0	-123	663605.1	157	210	116	62	239	44.60845769	27.63828099	423.2630985	0.423263099	2.626610407	258.795532	4939654.628	414.4448694	0.4352	out	343	static	Saveni	accepted	accepted	accepted	accepted
977	34407	475	8/21/2017 15:54	NN	8/21/2017 15:56	27.63637	44.608	0.045	3	401663959.9	27.63637	44.608	27.63637	44.608	58	3	1	8	0	-120	663959.9	161	401	64	83	199	44.60845769	27.63828099	159.9978061	0.159997806	2.204114028	251.4061572	4939654.628	151.2410694	0.4352	out	343	static	Saveni	accepted	accepted	accepted	accepted
978	34406	300	8/21/2017 15:57	NN	8/21/2017 15:57	27.63473	44.60876	0.045	3	401663994.5	27.63473	44.60876	27.63473	44.60876	68	3	1	5	0	-121	663994.5	218	1281	37	77	509	44.60845769	27.63828099	283.8786458	0.283878646	2.453132725	276.8192517	4939654.628	282.0333694	0.4352	out	343	static	Saveni	accepted	accepted	accepted	accepted
979	34403	540	8/21/2017 15:57	SR	8/21/2017 16:01	27.63724	44.60864	0.045	3	401663605.7	27.63724	44.60864	27.63724	44.60864	56	3	1	9	0	-123	663605.7	115	241	54	102	154	44.60845769	27.63828099	85.08284946	0.085082849	1.929842026	283.8202433	4939654.628	82.76106941	0.4352	in	344	static	Saveni	accepted	accepted	accepted	accepted
980	34407	62	8/21/2017 16:00	SR	8/21/2017 16:01	27.63576	44.60792	0.045	B	401663960.1	27.63576	44.60792	27.63576	44.60792	6	3	1	2	0	-123	663960.1	467	1780	122	98	1032	44.60845769	27.63828099	208.8515285	0.208851529	2.319837658	253.3223511	4939654.628	199.5758694	0.4352	out	344	static	Saveni	accepted	accepted	accepted	accepted
981	34400	480	8/21/2017 15:58	SR	8/21/2017 16:02	27.63632	44.60936	0.044	3	401663741.5	27.63632	44.60936	27.63632	44.60936	56	3	1	7	0	-124	663741.5	155	341	70	104	176	44.60845769	27.63828099	185.1639317	0.185163932	2.267556394	302.8756059	4939654.628	156.3868694	0.4352	out	344	static	Saveni	accepted	accepted	accepted	accepted
982	34406	542	8/21/2017 15:58	SR	8/21/2017 16:02	27.63856	44.60865	0.046	3	401663995.7	27.63856	44.60865	27.63856	44.60865	66	3	1	6	0	-122	663995.7	122	252	59	80	195	44.60845769	27.63828099	30.77722327	0.030777223	1.488229435	45.92662451	4939654.628	21.97233059	0.4352	in	344	static	Saveni	accepted	accepted	accepted	accepted
983	34418	479	8/21/2017 15:58	SR	8/21/2017 16:02	27.63582	44.6093	0.044	3	401664010.5	27.63582	44.6093	27.63582	44.6093	56	3	1	6	0	-126	664010.5	122	276	54	104	193	44.60845769	27.63828099	216.6228129	0.216622813	2.335704191	295.6766065	4939654.628	196.0094694	0.4352	out	344	static	Saveni	accepted	accepted	accepted	accepted
984	34418	62	8/21/2017 16:42	NK	8/21/2017 16:43	27.63516	44.61361	0.043	B	401664015	27.63516	44.61361	27.63516	44.61361	8	3	1	2	0	-129	664015	807	3197	203	142	2266	44.60845769	27.63828099	623.8461214	0.623846121	2.795077479	336.6730939	4939654.628	252.1073694	0.4352	out	345	static	Saveni	accepted	accepted	accepted	accepted
985	34403	122	8/21/2017 16:43	NK	8/21/2017 16:44	27.63919	44.60408	0.048	A	401663622.7	27.63919	44.60408	27.63919	44.60408	7	3	1	3	0	-129	663622.7	396	1738	90	54	1085	44.60845769	27.63828099	491.7898461	0.491789846	2.691779558	171.5906762	4939654.628	75.93983059	0.4352	out	345	static	Saveni	accepted	accepted	accepted	accepted
986	34406	120	8/21/2017 16:43	NK	8/21/2017 16:44	27.6383	44.60692	0.047	A	401664000.8	27.6383	44.60692	27.6383	44.60692	8	3	1	3	0	-125	664000.8	364	1230	107	45	989	44.60845769	27.63828099	170.8810985	0.170881099	2.232694027	179.49573	4939654.628	2.844830587	0.4352	out	345	static	Saveni	accepted	accepted	accepted	accepted
987	34407	184	8/21/2017 16:44	NK	8/21/2017 16:46	27.63604	44.60789	0.045	A	401663965.7	27.63604	44.60789	27.63604	44.60789	8	3	1	3	0	-126	663965.7	458	3926	53	83	1263	44.60845769	27.63828099	188.7492084	0.188749208	2.275885139	250.4131661	4939654.628	177.3316694	0.4352	out	345	static	Saveni	accepted	accepted	accepted	accepted
988	34403	56	8/21/2017 17:35	NN	8/21/2017 17:36	27.63701	44.60483	0.047	B	401663625.9	27.63701	44.60483	27.63701	44.60483	8	3	1	2	0	-129	663625.9	1063	7253	155	96	2994	44.60845769	27.63828099	415.5585817	0.415558582	2.618632255	194.0057959	4939654.628	97.70726941	0.4352	out	346	static	Saveni	accepted	accepted	accepted	accepted
989	34406	0	8/21/2017 17:36	NN	8/21/2017 17:36	27.62567	44.60663	0.046	B	401664000.8	27.62567	44.60663	27.62567	44.60663	8	3	1	1	0	-133	664000.8	1498	2354	953	77	4228	44.60845769	27.63828099	1021.495567	1.021495567	3.009236486	258.493522	4939654.628	999.1289694	0.4352	in	346	static	Saveni	accepted	accepted	accepted	accepted
990	34400	182	8/22/2017 4:15	NN	8/22/2017 4:17	27.62714	44.55734	0.071	B	401663748	27.62714	44.55734	27.62714	44.55734	0	3	1	2	0	-124	663748	3050	28888	322	17	5615	44.60845769	27.63828099	5748.877348	5.748877348	3.759583043	188.8236121	4939654.628	840.4130694	0.4352	out	3000	static	Saveni	accepted	accepted	accepted	accepted
991	34418	0	8/22/2017 4:18	NN	8/22/2017 4:18	27.61504	44.61329	0.046	B	401664020.4	27.61504	44.61329	27.61504	44.61329	8	3	1	1	0	-126	664020.4	4639	12148	1771	100	13119	44.60845769	27.63828099	1921.402319	1.921402319	3.283618311	286.2814512	4939654.628	1848.226369	0.4352	in	3000	static	Saveni	accepted	accepted	accepted	accepted
992	34403	0	8/22/2017 4:23	NP	8/22/2017 4:23	27.62281	44.53331	0.073	B	401663619.8	27.62281	44.53331	27.62281	44.53331	8	3	1	1	0	-135	663619.8	4647	7848	2751	125	13142	44.60845769	27.63828099	8440.606854	8.440606854	3.926373672	188.3435954	4939654.628	1163.947369	0.4352	out	347	static	Saveni	rejected	accepted	rejected	accepted
993	34400	542	8/22/2017 4:51	NK	8/22/2017 4:54	27.63343	44.60919	0.045	1	401663770.9	27.63343	44.60919	27.63343	44.60919	56	3	1	6	3	-117	663770.9	794	12616	50	100	821	44.60845769	27.63828099	393.583463	0.393583463	2.595036843	281.9721314	4939654.628	385.5590694	0.4352	in	348	static	Saveni	accepted	accepted	accepted	accepted
994	34403	240	8/22/2017 4:53	NK	8/22/2017 4:54	27.63215	44.60823	0.045	1	401663639.7	27.63215	44.60823	27.63215	44.60823	56	3	1	4	1	-119	663639.7	825	8473	80	104	885	44.60845769	27.63828099	487.3483461	0.487348346	2.687839497	267.0138679	4939654.628	486.2999694	0.4352	out	348	static	Saveni	accepted	accepted	accepted	accepted
995	34406	545	8/22/2017 4:51	NK	8/22/2017 4:54	27.61453	44.61245	0.045	2	401663992.6	27.61453	44.61245	27.61453	44.61245	58	3	1	6	3	-117	663992.6	332	5509	20	99	884	44.60845769	27.63828099	1936.830044	1.936830044	3.287091513	283.285114	4939654.628	1887.988769	0.4352	out	348	static	Saveni	accepted	accepted	accepted	accepted
996	34407	180	8/22/2017 4:53	NK	8/22/2017 4:54	27.64018	44.60771	0.046	1	401663965.5	27.64018	44.60771	27.64018	44.60771	50	3	1	4	4	-116	663965.5	1085	38972	30	100	2368	44.60845769	27.63828099	172.1288843	0.172128884	2.235853754	118.944479	4939654.628	151.3387306	0.4352	out	348	static	Saveni	accepted	accepted	accepted	accepted
997	34418	294	8/22/2017 4:51	NK	8/22/2017 4:54	27.64123	44.60744	0.046	1	401664023.2	27.64123	44.60744	27.64123	44.60744	58	3	1	6	3	-116	664023.2	520	15116	17	100	1442	44.60845769	27.63828099	259.9851539	0.259985154	2.414948549	115.8610105	4939654.628	234.8933306	0.4352	out	348	static	Saveni	accepted	accepted	accepted	accepted
998	34407	0	8/22/2017 5:02	SR	8/22/2017 5:02	27.65286	44.60588	0.066	B	401663969	27.65286	44.60588	27.65286	44.60588	6	2	1	1	0	-131	663969	3097	30351	316	97	8687	44.60845769	27.63828099	1192.257205	1.192257205	3.076369956	103.9471147	4939654.628	1159.140131	0.4352	in	952	static	Saveni	accepted	accepted	accepted	accepted
999	34400	536	8/22/2017 5:52	NN	8/22/2017 5:56	27.6469	44.60519	0.068	0	401663749.7	27.6469	44.60519	27.6469	44.60519	58	2	1	8	1	-119	663749.7	1690	52237	54	101	1502	44.60845769	27.63828099	774.5988022	0.774598802	2.889076821	118.0363403	4939654.628	686.7991306	0.4352	out	349	static	Saveni	accepted	accepted	accepted	accepted
1000	34406	601	8/22/2017 5:52	NN	8/22/2017 5:56	27.65583	44.60571	0.065	1	401664002.6	27.65583	44.60571	27.65583	44.60571	58	2	1	9	1	-118	664002.6	782	20798	29	102	1433	44.60845769	27.63828099	1426.176455	1.426176455	3.154173262	102.4032529	4939654.628	1394.972831	0.4352	in	349	static	Saveni	accepted	accepted	accepted	accepted
1001	34407	423	8/22/2017 5:52	NN	8/22/2017 5:56	27.66281	44.60412	0.065	1	401663972.6	27.66281	44.60412	27.66281	44.60412	58	3	1	8	3	-115	663972.6	796	26593	23	101	1571	44.60845769	27.63828099	2006.007229	2.006007229	3.302332494	103.9492523	4939654.628	1950.298931	0.4352	out	349	static	Saveni	accepted	accepted	accepted	accepted
1002	34418	544	8/22/2017 5:52	NN	8/22/2017 5:56	27.64383	44.60739	0.047	1	401664023.3	27.64383	44.60739	27.64383	44.60739	58	2	1	8	0	-120	664023.3	848	26746	26	101	1457	44.60845769	27.63828099	456.1941982	0.456194198	2.659149758	105.1238328	4939654.628	441.2515306	0.4352	out	349	static	Saveni	accepted	accepted	accepted	accepted
1003	34403	484	8/22/2017 5:52	NN	8/22/2017 5:57	27.65972	44.60333	0.067	1	401663627.6	27.65972	44.60333	27.65972	44.60333	58	2	1	6	0	-121	663627.6	1132	29461	43	101	1571	44.60845769	27.63828099	1794.798992	1.794798992	3.254015817	108.5693987	4939654.628	1705.797731	0.4352	out	349	static	Saveni	accepted	accepted	accepted	accepted
1004	34418	0	8/22/2017 6:14	MA	8/22/2017 6:14	27.6435	44.60756	0.046	B	401664022.6	27.6435	44.60756	27.6435	44.60756	6	2	1	1	0	-125	664022.6	1570	2795	881	94	2970	44.60845769	27.63828099	426.1388942	0.426138894	2.629551175	103.5825424	4939654.628	414.9165306	0.4352	in	350	static	Saveni	accepted	accepted	accepted	accepted
1005	34400	294	8/22/2017 6:12	MA	8/22/2017 6:16	27.65841	44.61408	0.045	A	401663752.5	27.65841	44.61408	27.65841	44.61408	6	2	1	3	0	-123	663752.5	1129	2640	482	148	1111	44.60845769	27.63828099	1715.610637	1.715610637	3.23441873	68.57712241	4939654.628	1592.202831	0.4352	out	350	static	Saveni	accepted	accepted	accepted	accepted
1006	34407	0	8/22/2017 6:17	MA	8/22/2017 6:17	27.66403	44.6038	0.065	B	401663971	27.66403	44.6038	27.66403	44.6038	6	2	1	1	0	-127	663971	1484	2702	815	96	3226	44.60845769	27.63828099	2108.599326	2.108599326	3.323994063	104.2557165	4939654.628	2047.402731	0.4352	out	350	static	Saveni	accepted	accepted	accepted	accepted
1007	34400	0	8/22/2017 6:33	NK	8/22/2017 6:33	27.67036	44.62046	0.042	B	401663731.3	27.67036	44.62046	27.67036	44.62046	6	3	1	1	0	-133	663731.3	996	1298	763	101	2802	44.60845769	27.63828099	2874.401893	2.874401893	3.45854749	62.27354349	4939654.628	2534.523531	0.4352	out	351	static	Saveni	accepted	accepted	accepted	accepted
1008	34403	241	8/22/2017 6:31	NK	8/22/2017 6:33	27.71071	44.61212	0.043	A	401663626.1	27.71071	44.61212	27.71071	44.61212	8	2	1	3	0	-124	663626.1	1170	10623	128	91	1799	44.60845769	27.63828099	5763.763445	5.763763445	3.760706148	85.93727428	4939654.628	5743.720831	0.4352	out	351	static	Saveni	accepted	accepted	accepted	accepted
1009	34407	120	8/22/2017 6:32	NK	8/22/2017 6:33	27.68189	44.60135	0.046	A	401663976	27.68189	44.60135	27.68189	44.60135	6	3	1	3	0	-121	663976	2287	15495	337	99	2599	44.60845769	27.63828099	3550.936587	3.550936587	3.550342917	102.8942468	4939654.628	3466.987031	0.4352	out	351	static	Saveni	accepted	accepted	accepted	accepted
1010	34418	126	8/22/2017 6:32	NK	8/22/2017 6:33	27.6988	44.60886	0.046	A	401664023.6	27.6988	44.60886	27.6988	44.60886	8	2	1	3	0	-124	664023.6	1857	12547	274	95	2406	44.60845769	27.63828099	4804.310397	4.804310397	3.681631059	89.46500728	4939654.628	4801.819631	0.4352	out	351	static	Saveni	accepted	accepted	accepted	accepted
1011	34406	300	8/22/2017 6:30	NK	8/22/2017 6:34	27.66039	44.60936	0.047	2	401664005.2	27.66039	44.60936	27.66039	44.60936	58	2	1	5	0	-127	664005.2	380	1986	72	98	902	44.60845769	27.63828099	1757.905398	1.757905398	3.2449955	86.71901114	4939654.628	1753.545431	0.4352	out	351	static	Saveni	accepted	accepted	accepted	accepted
1012	34407	66	8/22/2017 7:06	MB	8/22/2017 7:06	27.66164	44.6235	0.042	B	401663966.2	27.66164	44.6235	27.66164	44.6235	8	3	1	2	0	-127	663966.2	2132	10721	424	83	3266	44.60845769	27.63828099	2496.320455	2.496320455	3.397300335	47.86572698	4939654.628	1839.992031	0.4352	out	352	static	Saveni	accepted	accepted	accepted	accepted
1013	34406	0	8/22/2017 7:07	MB	8/22/2017 7:07	27.66399	44.61284	0.047	B	401663994.6	27.66399	44.61284	27.66399	44.61284	8	3	1	1	0	-130	663994.6	1361	2283	811	83	3839	44.60845769	27.63828099	2098.054573	2.098054573	3.321816781	76.53446619	4939654.628	2036.055931	0.4352	out	352	static	Saveni	accepted	accepted	accepted	accepted
1014	34403	120	8/22/2017 7:07	MB	8/22/2017 7:09	27.68462	44.589	0.083	B	401663597	27.68462	44.589	27.68462	44.589	8	3	1	2	0	-132	663597	2137	23665	193	105	2838	44.60845769	27.63828099	4267.425983	4.267425983	3.630165997	120.5283161	4939654.628	3695.149031	0.4352	out	352	static	Saveni	accepted	accepted	accepted	accepted
1015	34400	0	8/22/2017 7:33	NN	8/22/2017 7:33	27.69657	44.63422	0.043	B	401663705.6	27.69657	44.63422	27.69657	44.63422	8	3	1	1	0	-129	663705.6	1947	2555	1483	92	5499	44.60845769	27.63828099	5440.248626	5.440248626	3.735618748	58.16148003	4939654.628	4600.812431	0.4352	out	353	static	Saveni	accepted	accepted	accepted	accepted
1016	34406	120	8/22/2017 7:33	NN	8/22/2017 7:34	27.64882	44.59256	0.074	B	401663987.4	27.64882	44.59256	27.64882	44.59256	6	3	1	2	0	-129	663987.4	1143	6945	188	109	3221	44.60845769	27.63828099	1954.745416	1.954745416	3.291090203	154.7318815	4939654.628	850.3155306	0.4352	out	353	static	Saveni	accepted	accepted	accepted	accepted
1017	34403	126	8/22/2017 7:34	NN	8/22/2017 7:35	27.66085	44.57409	0.075	A	401663570.7	27.66085	44.57409	27.66085	44.57409	6	3	1	3	0	-129	663570.7	3930	24889	620	96	2619	44.60845769	27.63828099	4218.637892	4.218637892	3.625172249	154.936742	4939654.628	1821.771431	0.4352	out	353	static	Saveni	accepted	accepted	accepted	accepted
1018	34407	0	8/22/2017 7:35	NN	8/22/2017 7:35	27.66069	44.63016	0.044	B	401663962.9	27.66069	44.63016	27.66069	44.63016	6	3	1	1	0	-127	663962.9	2183	3984	1195	89	4095	44.60845769	27.63828099	2996.545516	2.996545516	3.476620879	36.31468167	4939654.628	1758.635731	0.4352	out	353	static	Saveni	accepted	accepted	accepted	accepted
1019	34418	122	8/22/2017 7:35	NN	8/22/2017 7:36	27.73541	44.61851	0.043	B	401664007.8	27.73541	44.61851	27.73541	44.61851	8	3	1	2	0	-127	664007.8	4553	37256	556	75	3676	44.60845769	27.63828099	7790.133319	7.790133319	3.89154489	81.72796717	4939654.628	7697.151631	0.4352	out	353	static	Saveni	accepted	accepted	accepted	accepted
1020	34403	360	8/22/2017 7:51	MA	8/22/2017 7:54	27.69944	44.59654	0.067	B	401663588.1	27.69944	44.59654	27.69944	44.59654	6	3	1	2	1	-119	663588.1	4218	158294	112	106	3019	44.60845769	27.63828099	5032.790606	5.032790606	3.701808862	105.3062967	4939654.628	4864.334831	0.4352	out	354	static	Saveni	accepted	accepted	accepted	accepted
1021	34400	481	8/22/2017 7:52	MA	8/22/2017 7:55	27.55342	44.64106	0.052	0	401663717.1	27.55342	44.64106	27.55342	44.64106	46	3	1	5	1	-116	663717.1	2468	12567	484	108	399	44.60845769	27.63828099	7647.198765	7.647198765	3.883502378	298.3599905	4939654.628	6758.317469	0.4352	out	354	static	Saveni	rejected	accepted	rejected	rejected
1022	34418	544	8/22/2017 7:52	MA	8/22/2017 7:55	27.59573	44.62537	0.048	1	401663998.2	27.59573	44.62537	27.59573	44.62537	46	3	1	7	3	-115	663998.2	706	2615	190	106	276	44.60845769	27.63828099	3864.987161	3.864987161	3.587148056	299.1777802	4939654.628	3390.153569	0.4352	out	354	static	Saveni	rejected	accepted	rejected	rejected
1023	34407	300	8/22/2017 7:53	MA	8/22/2017 7:56	27.62463	44.60936	0.044	1	401663953.9	27.62463	44.60936	27.62463	44.60936	46	3	1	4	2	-116	663953.9	1220	6977	213	110	452	44.60845769	27.63828099	1088.263298	1.088263298	3.036733983	275.3044662	4939654.628	1083.977569	0.4352	out	354	static	Saveni	accepted	accepted	accepted	accepted
1024	34406	122	8/22/2017 7:58	MA	8/22/2017 7:58	27.65558	44.60846	0.052	B	401663995.9	27.65558	44.60846	27.65558	44.60846	6	3	1	2	0	-121	663995.9	1333	30362	58	105	3759	44.60845769	27.63828099	1373.229727	1.373229727	3.137743196	89.98925316	4939654.628	1372.679731	0.4352	out	354	static	Saveni	accepted	accepted	accepted	accepted
1025	34406	180	8/22/2017 8:45	MB	8/22/2017 8:45	27.64582	44.60536	0.049	0	401663984.6	27.64582	44.60536	27.64582	44.60536	58	3	1	4	0	-125	663984.6	5378	63252	457	122	2938	44.60845769	27.63828099	690.4116189	0.690411619	2.839108091	119.9908623	4939654.628	600.9465306	0.4352	in	355	static	Saveni	accepted	accepted	accepted	accepted
1026	34407	421	8/22/2017 8:45	MB	8/22/2017 8:45	27.64131	44.60272	0.05	3	401663945.1	27.64131	44.60272	27.64131	44.60272	58	3	1	4	0	-122	663945.1	166	493	56	78	360	44.60845769	27.63828099	681.4318077	0.681431808	2.833422402	159.4011317	4939654.628	245.3625306	0.4352	out	355	static	Saveni	accepted	accepted	accepted	accepted
1027	34400	474	8/22/2017 8:46	MB	8/22/2017 8:46	27.69767	44.60736	0.045	1	401663695	27.69767	44.60736	27.69767	44.60736	58	3	1	5	0	-127	663695	525	2006	137	83	332	44.60845769	27.63828099	4716.039487	4.716039487	3.673577433	91.48717458	4939654.628	4713.579331	0.4352	out	355	static	Saveni	accepted	accepted	accepted	accepted
1028	34403	480	8/22/2017 8:45	MB	8/22/2017 8:46	27.66839	44.58388	0.078	3	401663562.7	27.66839	44.58388	27.66839	44.58388	58	3	1	5	0	-126	663562.7	208	257	168	63	334	44.60845769	27.63828099	3629.645918	3.629645918	3.55986426	138.900891	4939654.628	2411.520931	0.4352	out	355	static	Saveni	accepted	accepted	accepted	accepted
1029	34418	120	8/22/2017 8:47	MB	8/22/2017 8:47	27.64161	44.60651	0.051	A	401663970.3	27.64161	44.60651	27.64161	44.60651	8	3	1	3	0	-126	663970.3	3474	42451	284	117	3297	44.60845769	27.63828099	341.587079	0.341587079	2.533501435	129.4132791	4939654.628	265.8594306	0.4352	in	355	static	Saveni	accepted	accepted	accepted	accepted
1030	34406	121	8/22/2017 9:33	MA	8/22/2017 9:35	27.64184	44.60659	0.046	A	401663980	27.64184	44.60659	27.64184	44.60659	8	3	1	3	0	-120	663980	2336	18226	299	93	2541	44.60845769	27.63828099	350.5651372	0.350565137	2.544768724	126.3945285	4939654.628	284.0406306	0.4352	out	356	static	Saveni	accepted	accepted	accepted	accepted
1031	34403	238	8/22/2017 9:33	MA	8/22/2017 9:36	27.63619	44.5928	0.068	1	401663545.5	27.63619	44.5928	27.63619	44.5928	58	3	1	4	0	-120	663545.5	554	1691	181	66	716	44.60845769	27.63828099	1747.84631	1.74784631	3.242503242	185.4316817	4939654.628	152.3600694	0.4352	out	356	static	Saveni	accepted	accepted	accepted	accepted
1032	34418	59	8/22/2017 9:35	MA	8/22/2017 9:36	27.64137	44.60471	0.045	B	401663971	27.64137	44.60471	27.64137	44.60471	8	3	1	2	0	-120	663971	1697	8339	345	81	3192	44.60845769	27.63828099	483.2912827	0.483291283	2.684208962	149.5948861	4939654.628	248.3864306	0.4352	out	356	static	Saveni	accepted	accepted	accepted	accepted
1033	34400	242	8/22/2017 9:33	MA	8/22/2017 9:37	27.64169	44.59642	0.068	A	401663681.3	27.64169	44.59642	27.64169	44.59642	8	3	1	3	0	-122	663681.3	1235	5606	271	85	904	44.60845769	27.63828099	1364.780247	1.364780247	3.135062728	168.6001009	4939654.628	281.0219306	0.4352	out	356	static	Saveni	accepted	accepted	accepted	accepted
1034	34407	356	8/22/2017 9:32	MA	8/22/2017 9:38	27.63485	44.60548	0.046	2	401663939.3	27.63485	44.60548	27.63485	44.60548	58	3	1	6	3	-116	663939.3	251	556	112	76	382	44.60845769	27.63828099	428.5712945	0.428571295	2.632023079	219.3627433	4939654.628	269.6763694	0.4352	out	356	static	Saveni	accepted	accepted	accepted	accepted
1035	34418	0	8/22/2017 10:56	NP	8/22/2017 10:56	27.67632	44.60818	0.046	B	401663991.3	27.67632	44.60818	27.67632	44.60818	7	3	1	1	0	-135	663991.3	2506	4579	1371	81	6152	44.60845769	27.63828099	3019.776913	3.019776913	3.47997486	90.58749579	4939654.628	3018.663031	0.4352	out	357	static	Saveni	accepted	accepted	accepted	accepted
1036	34400	539	8/22/2017 12:30	NP	8/22/2017 12:32	27.56262	44.58353	0.049	1	401663708.8	27.56262	44.58353	27.56262	44.58353	48	3	1	9	3	-118	663708.8	913	2749	302	59	304	44.60845769	27.63828099	6615.295687	6.615295687	3.820549261	245.1707886	4939654.628	5984.631369	0.4352	out	3001	static	Saveni	accepted	accepted	accepted	accepted
1037	34403	423	8/22/2017 12:31	NP	8/22/2017 12:33	27.56858	44.60148	0.047	3	401663577	27.56858	44.60148	27.56858	44.60148	58	3	1	8	0	-121	663577	192	513	71	59	371	44.60845769	27.63828099	5587.397634	5.587397634	3.74720958	261.9961543	4939654.628	5525.393069	0.4352	out	3001	static	Saveni	accepted	accepted	accepted	accepted
1038	34406	546	8/22/2017 12:30	NP	8/22/2017 12:33	27.60999	44.59511	0.046	1	401663987.1	27.60999	44.59511	27.60999	44.59511	48	3	1	6	1	-119	663987.1	760	3499	165	70	327	44.60845769	27.63828099	2691.612207	2.691612207	3.430012489	236.4700876	4939654.628	2233.814469	0.4352	out	3001	static	Saveni	accepted	accepted	accepted	accepted
1039	34407	482	8/22/2017 12:32	NP	8/22/2017 12:33	27.61668	44.5971	0.047	1	401663951.6	27.61668	44.5971	27.61668	44.5971	48	3	1	8	3	-117	663951.6	662	2556	171	80	209	44.60845769	27.63828099	2129.271468	2.129271468	3.328231035	233.5547155	4939654.628	1704.509869	0.4352	out	3001	static	Saveni	accepted	accepted	accepted	accepted
1040	34418	542	8/22/2017 12:30	NP	8/22/2017 12:33	27.58297	44.57994	0.047	0	401663987.8	27.58297	44.57994	27.58297	44.57994	48	3	1	6	1	-118	663987.8	2121	9965	451	73	300	44.60845769	27.63828099	5415.734023	5.415734023	3.733657327	234.0938873	4939654.628	4366.314169	0.4352	out	3001	static	Saveni	accepted	accepted	accepted	accepted
1041	34400	240	8/22/2017 14:10	NP	8/22/2017 14:12	27.62644	44.64236	0.042	1	401663723.8	27.62644	44.64236	27.62644	44.64236	58	3	1	4	0	-129	663723.8	1383	7885	242	100	1059	44.60845769	27.63828099	3882.799722	3.882799722	3.58914499	346.0404059	4939654.628	968.5107694	0.4352	out	358	static	Saveni	accepted	accepted	accepted	accepted
1042	34403	298	8/22/2017 14:12	NP	8/22/2017 14:12	27.66595	44.61018	0.046	1	401663612.8	27.66595	44.61018	27.66595	44.61018	57	3	1	4	0	-129	663612.8	540	816	356	176	532	44.60845769	27.63828099	2204.711411	2.204711411	3.34335175	85.00298066	4939654.628	2193.982831	0.4352	out	358	static	Saveni	accepted	accepted	accepted	accepted
1043	34407	300	8/22/2017 14:14	NP	8/22/2017 14:14	27.64484	44.61222	0.045	1	401663961	27.64484	44.61222	27.64484	44.61222	58	3	1	6	0	-127	663961	564	1783	178	60	537	44.60845769	27.63828099	667.7355129	0.667735513	2.824604474	51.14003848	4939654.628	517.1561306	0.4352	out	358	static	Saveni	accepted	accepted	accepted	accepted
1044	34406	240	8/22/2017 14:15	NP	8/22/2017 14:15	27.61178	44.60257	0.044	B	401664001	27.61178	44.60257	27.61178	44.60257	8	3	1	2	0	-132	664001	7286	151880	349	74	4097	44.60845769	27.63828099	2203.19474	2.20319474	3.343052886	252.669318	4939654.628	2097.957669	0.4352	in	358	static	Saveni	accepted	accepted	accepted	accepted
1045	34400	360	8/22/2017 14:36	NK	8/22/2017 14:37	27.63704	44.60802	0.045	1	401663754.2	27.63704	44.60802	27.63704	44.60802	56	3	1	4	1	-119	663754.2	777	2339	258	130	559	44.60845769	27.63828099	109.8652943	0.109865294	2.040860523	243.6457625	4939654.628	98.09326941	0.4352	in	359	static	Saveni	accepted	accepted	accepted	accepted
1046	34403	358	8/22/2017 14:37	NK	8/22/2017 14:39	27.64048	44.60386	0.046	3	401663624.8	27.64048	44.60386	27.64048	44.60386	56	3	1	5	0	-126	663624.8	226	609	83	93	358	44.60845769	27.63828099	539.9142647	0.539914265	2.732324802	161.1954765	4939654.628	178.5013306	0.4352	out	359	static	Saveni	accepted	accepted	accepted	accepted
1047	34406	54	8/22/2017 14:41	NK	8/22/2017 14:42	27.62548	44.59998	0.047	B	401663996.7	27.62548	44.59998	27.62548	44.59998	6	3	1	2	0	-125	663996.7	1373	7603	248	69	3870	44.60845769	27.63828099	1385.732019	1.385732019	3.141679252	227.0714718	4939654.628	1008.543369	0.4352	out	359	static	Saveni	accepted	accepted	accepted	accepted
1048	34407	238	8/22/2017 14:40	NK	8/22/2017 14:43	27.64196	44.60955	0.045	2	401663966.1	27.64196	44.60955	27.64196	44.60955	66	3	1	4	0	-124	663966.1	467	3493	62	74	1278	44.60845769	27.63828099	316.2649346	0.316264935	2.500051043	67.36150537	4939654.628	290.9758306	0.4352	out	359	static	Saveni	accepted	accepted	accepted	accepted
1049	34418	184	8/22/2017 14:40	NK	8/22/2017 14:43	27.6285	44.6054	0.046	A	401664018.8	27.6285	44.6054	27.6285	44.6054	7	3	1	3	0	-126	664018.8	8171	65530	1018	77	1636	44.60845769	27.63828099	847.5461654	0.847546165	2.928163363	246.2935706	4939654.628	773.5080694	0.4352	in	359	static	Saveni	accepted	accepted	accepted	accepted
1050	34406	362	8/22/2017 15:28	SR	8/22/2017 15:32	27.63818	44.60829	0.046	A	401664000.1	27.63818	44.60829	27.63818	44.60829	8	3	1	3	0	-128	664000.1	195	281	134	147	435	44.60845769	27.63828099	20.28571129	0.020285711	1.30719024	203.2072506	4939654.628	7.867869413	0.4352	in	360	static	Saveni	accepted	accepted	accepted	accepted
1051	34403	421	8/22/2017 15:29	SR	8/22/2017 15:33	27.63733	44.60793	0.046	3	401663627.7	27.63733	44.60793	27.63733	44.60793	68	3	1	5	0	-127	663627.7	161	219	118	60	305	44.60845769	27.63828099	95.59056787	0.095590568	1.980415042	232.0666445	4939654.628	75.00346941	0.4352	in	360	static	Saveni	accepted	accepted	accepted	accepted
1052	34407	361	8/22/2017 15:30	SR	8/22/2017 15:33	27.64234	44.6123	0.044	B	401663970.9	27.64234	44.6123	27.64234	44.6123	8	3	1	2	0	-128	663970.9	1132	18995	67	55	3182	44.60845769	27.63828099	534.9021017	0.534902102	2.728274304	36.94495086	4939654.628	318.7232306	0.4352	out	360	static	Saveni	accepted	accepted	accepted	accepted
1053	34418	420	8/22/2017 15:29	SR	8/22/2017 15:33	27.63853	44.60855	0.046	3	401664023.9	27.63853	44.60855	27.63853	44.60855	58	3	1	7	0	-125	664023.9	153	236	99	54	270	44.60845769	27.63828099	22.27002212	0.022270022	1.347720648	62.49335427	4939654.628	19.67873059	0.4352	in	360	static	Saveni	accepted	accepted	accepted	accepted
1054	34400	180	8/22/2017 15:33	SR	8/22/2017 15:35	27.64929	44.6068	0.051	A	401663759.7	27.64929	44.6068	27.64929	44.6068	8	3	1	3	0	-124	663759.7	1542	14495	164	93	2234	44.60845769	27.63828099	893.1325852	0.893132585	2.950915935	101.9422236	4939654.628	875.0337306	0.4352	out	360	static	Saveni	accepted	accepted	accepted	accepted
1055	34418	536	8/22/2017 15:41	NN	8/22/2017 15:43	27.63573	44.60736	0.046	3	401664024.4	27.63573	44.60736	27.63573	44.60736	58	3	1	9	0	-121	664024.4	139	201	95	74	181	44.60845769	27.63828099	236.4046816	0.236404682	2.373656073	238.8506657	4939654.628	201.4717694	0.4352	out	362	static	Saveni	accepted	accepted	accepted	accepted
1056	34400	547	8/22/2017 15:41	NN	8/22/2017 15:44	27.62987	44.61063	0.046	2	401663762.8	27.62987	44.61063	27.62987	44.61063	58	3	1	9	0	-123	663762.8	266	439	160	46	258	44.60845769	27.63828099	709.9672346	0.709967235	2.851238306	289.9400473	4939654.628	669.2775694	0.4352	out	362	static	Saveni	accepted	accepted	accepted	accepted
1057	34403	362	8/22/2017 15:44	NN	8/22/2017 15:45	27.63355	44.60807	0.046	3	401663630.7	27.63355	44.60807	27.63355	44.60807	68	3	1	7	0	-120	663630.7	176	284	108	121	355	44.60845769	27.63828099	378.0195886	0.378019589	2.577514305	263.433802	4939654.628	375.0710694	0.4352	out	362	static	Saveni	accepted	accepted	accepted	accepted
1058	34406	300	8/22/2017 15:44	NN	8/22/2017 15:45	27.64096	44.61113	0.044	3	401663997.4	27.64096	44.61113	27.64096	44.61113	56	3	1	5	0	-123	663997.4	191	531	68	94	341	44.60845769	27.63828099	365.2513469	0.365251347	2.562591826	35.51510471	4939654.628	210.2481306	0.4352	out	362	static	Saveni	accepted	accepted	accepted	accepted
1059	34407	482	8/22/2017 15:44	NN	8/22/2017 15:45	27.63955	44.60815	0.045	3	401663966.6	27.63955	44.60815	27.63955	44.60815	68	3	1	7	0	-120	663966.6	227	398	129	139	540	44.60845769	27.63828099	106.3812965	0.106381297	2.026865279	108.8076306	4939654.628	100.9642306	0.4352	in	362	static	Saveni	accepted	accepted	accepted	accepted
1060	34406	601	8/22/2017 16:13	NK	8/22/2017 16:13	27.63783	44.60948	0.045	3	401663995	27.63783	44.60948	27.63783	44.60948	56	3	1	9	1	-119	663995	118	245	56	81	157	44.60845769	27.63828099	119.1107273	0.119110727	2.075950876	342.5645631	4939654.628	36.67396941	0.4352	out	363	static	Saveni	accepted	accepted	accepted	accepted
1061	34400	364	8/22/2017 16:13	NK	8/22/2017 16:14	27.6387	44.60858	0.046	3	401663769.7	27.6387	44.60858	27.6387	44.60858	57	3	1	7	1	-119	663769.7	142	597	33	90	233	44.60845769	27.63828099	35.9315932	0.035931593	1.555476474	67.70537398	4939654.628	33.14223059	0.4352	in	363	static	Saveni	accepted	accepted	accepted	accepted
1062	34418	479	8/22/2017 16:15	NK	8/22/2017 16:19	27.63842	44.6089	0.046	3	401664025.1	27.63842	44.6089	27.63842	44.6089	58	3	1	9	2	-119	664025.1	113	282	45	81	152	44.60845769	27.63828099	50.37479093	0.050374791	1.702213257	12.61183787	4939654.628	10.64603059	0.4352	out	363	static	Saveni	accepted	accepted	accepted	accepted
1063	34407	479	8/22/2017 16:15	NK	8/22/2017 16:20	27.63799	44.60879	0.045	3	401663967.5	27.63799	44.60879	27.63799	44.60879	58	3	1	8	4	-115	663967.5	127	354	45	83	169	44.60845769	27.63828099	43.55719908	0.043557199	1.639059945	328.06063	4939654.628	23.37876941	0.4352	out	363	static	Saveni	accepted	accepted	accepted	accepted
1064	34403	540	8/22/2017 16:15	NK	8/22/2017 16:21	27.63991	44.60898	0.046	3	401663635.8	27.63991	44.60898	27.63991	44.60898	58	3	1	8	2	-119	663635.8	131	447	38	80	189	44.60845769	27.63828099	141.7418734	0.141741873	2.151498169	65.75440844	4939654.628	128.8073306	0.4352	out	363	static	Saveni	accepted	accepted	accepted	accepted
1065	34407	236	8/22/2017 17:07	SR	8/22/2017 17:09	27.63979	44.60946	0.046	3	401663945.1	27.63979	44.60946	27.63979	44.60946	68	3	1	4	2	-113	663945.1	223	1837	27	100	561	44.60845769	27.63828099	163.5685112	0.163568511	2.213699701	46.98518247	4939654.628	118.8673306	0.4352	out	364	static	Saveni	accepted	accepted	accepted	accepted
1066	34400	479	8/22/2017 17:07	SR	8/22/2017 17:10	27.63803	44.60838	0.046	3	401663764.5	27.63803	44.60838	27.63803	44.60838	58	3	1	7	0	-120	663764.5	137	415	45	102	184	44.60845769	27.63828099	21.71410545	0.021714105	1.336741943	246.5012608	4939654.628	19.84866941	0.4352	in	364	static	Saveni	accepted	accepted	accepted	accepted
1067	34406	240	8/22/2017 17:07	SR	8/22/2017 17:10	27.63868	44.60931	0.046	A	401663969.9	27.63868	44.60931	27.63868	44.60931	8	3	1	3	1	-117	663969.9	189	1089	32	97	448	44.60845769	27.63828099	99.86813102	0.099868131	1.999426922	18.43245221	4939654.628	30.92043059	0.4352	out	364	static	Saveni	accepted	accepted	accepted	accepted
1068	34418	180	8/22/2017 17:09	SR	8/22/2017 17:10	27.63656	44.60901	0.044	A	401664001.2	27.63656	44.60901	27.63656	44.60901	8	3	1	3	2	-117	664001.2	172	441	66	71	390	44.60845769	27.63828099	149.7682619	0.149768262	2.17541979	294.2653606	4939654.628	137.0397694	0.4352	out	364	static	Saveni	accepted	accepted	accepted	accepted
1069	34403	246	8/22/2017 17:10	SR	8/22/2017 17:12	27.63788	44.60913	0.045	3	401663630.3	27.63788	44.60913	27.63788	44.60913	68	3	1	5	1	-117	663630.3	129	246	67	113	225	44.60845769	27.63828099	81.20830768	0.081208308	1.90960046	336.9932527	4939654.628	32.40256941	0.4352	out	364	static	Saveni	accepted	accepted	accepted	accepted
1070	34400	298	8/22/2017 17:22	NN	8/22/2017 17:23	27.63625	44.60921	0.044	3	401663761.4	27.63625	44.60921	27.63625	44.60921	66	3	1	4	0	-124	663761.4	166	402	68	117	371	44.60845769	27.63828099	181.6088481	0.181608848	2.259137004	297.488251	4939654.628	161.8113694	0.4352	in	365	static	Saveni	accepted	accepted	accepted	accepted
1071	34406	481	8/22/2017 17:23	NN	8/22/2017 17:23	27.63745	44.60924	0.045	3	401663965	27.63745	44.60924	27.63745	44.60924	56	3	1	5	0	-120	663965	148	208	105	97	259	44.60845769	27.63828099	109.1276487	0.109127649	2.037934798	322.9027957	4939654.628	66.61826941	0.4352	out	365	static	Saveni	accepted	accepted	accepted	accepted
1072	34403	356	8/22/2017 17:24	NN	8/22/2017 17:24	27.63765	44.60832	0.045	3	401663629.2	27.63765	44.60832	27.63765	44.60832	56	3	1	6	0	-121	663629.2	135	173	105	68	220	44.60845769	27.63828099	52.37412075	0.052374121	1.719116745	252.9590962	4939654.628	49.94966941	0.4352	in	365	static	Saveni	accepted	accepted	accepted	accepted
1073	34418	301	8/22/2017 17:24	NN	8/22/2017 17:24	27.63775	44.60887	0.045	3	401663997.5	27.63775	44.60887	27.63775	44.60887	56	3	1	5	0	-120	663997.5	139	176	109	41	271	44.60845769	27.63828099	62.25712127	0.062257121	1.794189035	317.4841547	4939654.628	42.49226941	0.4352	out	365	static	Saveni	accepted	accepted	accepted	accepted
1074	34407	174	8/22/2017 17:26	NN	8/22/2017 17:27	27.63814	44.60882	0.046	2	401663941.8	27.63814	44.60882	27.63814	44.60882	66	3	1	4	2	-118	663941.8	280	1513	51	69	739	44.60845769	27.63828099	41.78804334	0.041788043	1.621052036	344.5152483	4939654.628	11.50236941	0.4352	out	365	static	Saveni	accepted	accepted	accepted	accepted
1075	34418	480	8/22/2017 17:37	MA	8/22/2017 17:37	27.64146	44.60691	0.046	3	401663997.2	27.64146	44.60691	27.64146	44.60691	56	3	1	7	1	-119	663997.2	209	300	145	139	294	44.60845769	27.63828099	305.3921666	0.305392167	2.484857893	124.3658295	4939654.628	253.6071306	0.4352	out	367	static	Saveni	accepted	accepted	accepted	accepted
1076	34403	421	8/22/2017 17:38	MA	8/22/2017 17:38	27.63892	44.60889	0.046	3	401663629.6	27.63892	44.60889	27.63892	44.60889	56	3	1	6	0	-120	663629.6	228	317	163	101	304	44.60845769	27.63828099	69.86375727	0.069863757	1.844251938	46.46003986	4939654.628	50.32953059	0.4352	in	367	static	Saveni	accepted	accepted	accepted	accepted
1077	34400	300	8/22/2017 17:38	MA	8/22/2017 17:41	27.64361	44.6121	0.044	2	401663759.5	27.64361	44.6121	27.64361	44.6121	56	3	1	6	2	-119	663759.5	282	434	183	139	408	44.60845769	27.63828099	585.459181	0.585459181	2.767496621	46.16649613	4939654.628	419.6667306	0.4352	out	367	static	Saveni	accepted	accepted	accepted	accepted
1078	34406	240	8/22/2017 17:39	MA	8/22/2017 17:41	27.63938	44.61125	0.045	1	401663962.4	27.63938	44.61125	27.63938	44.61125	56	3	1	4	1	-119	663962.4	767	2203	266	123	681	44.60845769	27.63828099	322.323642	0.322323642	2.508292162	15.652601	4939654.628	84.77593059	0.4352	out	367	static	Saveni	accepted	accepted	accepted	accepted
1079	34407	363	8/22/2017 17:39	MA	8/22/2017 17:42	27.64093	44.60606	0.046	3	401663942.4	27.64093	44.60606	27.64093	44.60606	66	3	1	5	0	-120	663942.4	168	386	72	101	376	44.60845769	27.63828099	339.4288252	0.339428825	2.530748721	141.8128048	4939654.628	212.2920306	0.4352	out	367	static	Saveni	accepted	accepted	accepted	accepted
1080	34400	364	8/23/2017 4:00	NN	8/23/2017 4:00	27.64876	44.61743	0.044	2	401663770.6	27.64876	44.61743	27.64876	44.61743	58	3	1	5	0	-124	663770.6	311	596	161	134	719	44.60845769	27.63828099	1298.441167	1.298441167	3.113422276	39.74046413	4939654.628	823.5867306	0.4352	out	368	static	Saveni	accepted	accepted	accepted	accepted
1081	34403	118	8/23/2017 4:01	NN	8/23/2017 4:01	27.66069	44.60573	0.062	B	401663632.5	27.66069	44.60573	27.66069	44.60573	8	3	1	2	0	-129	663632.5	3550	38442	327	113	6846	44.60845769	27.63828099	1804.55242	1.80455242	3.256369502	99.70226245	4939654.628	1780.615531	0.4352	out	368	static	Saveni	accepted	accepted	accepted	accepted
1082	34406	116	8/23/2017 4:01	NN	8/23/2017 4:01	27.66314	44.60484	0.062	A	401663970.1	27.66314	44.60484	27.66314	44.60484	8	3	1	3	0	-128	663970.1	3155	28297	351	108	5598	44.60845769	27.63828099	2013.950269	2.013950269	3.304048742	101.5526607	4939654.628	1975.836431	0.4352	out	368	static	Saveni	accepted	accepted	accepted	accepted
1083	34407	0	8/23/2017 4:02	NN	8/23/2017 4:02	27.65904	44.60655	0.06	B	401663944.8	27.65904	44.60655	27.65904	44.60655	8	3	1	1	0	-130	663944.8	4411	10165	1914	73	12474	44.60845769	27.63828099	1661.497768	1.661497768	3.220499762	97.35511057	4939654.628	1648.945631	0.4352	in	368	static	Saveni	accepted	accepted	accepted	accepted
1084	34418	0	8/23/2017 4:02	NN	8/23/2017 4:02	27.70175	44.59859	0.066	B	401663998.6	27.70175	44.59859	27.70175	44.59859	8	3	1	1	0	-131	663998.6	6886	16990	2791	75	12407	44.60845769	27.63828099	5156.657498	5.156657498	3.712368287	102.3180672	4939654.628	5045.713231	0.4352	out	368	static	Saveni	accepted	accepted	accepted	accepted
1085	34403	595	8/23/2017 4:26	NK	8/23/2017 4:27	27.62982	44.61142	0.044	2	401663638.3	27.62982	44.61142	27.62982	44.61142	56	3	1	8	0	-123	663638.3	308	698	135	97	171	44.60845769	27.63828099	747.9660817	0.747966082	2.873881904	296.1879188	4939654.628	673.9224694	0.4352	out	370	static	Saveni	rejected	accepted	accepted	accepted
1086	34400	598	8/23/2017 4:27	NK	8/23/2017 4:28	27.63469	44.60923	0.044	3	401663765.7	27.63469	44.60923	27.63469	44.60923	56	3	1	8	0	-120	663765.7	155	426	56	91	169	44.60845769	27.63828099	297.6970598	0.29769706	2.473774545	286.8094561	4939654.628	285.6135694	0.4352	out	370	static	Saveni	accepted	accepted	accepted	accepted
1087	34418	599	8/23/2017 4:26	NK	8/23/2017 4:28	27.62759	44.61222	0.044	2	401664009.8	27.62759	44.61222	27.62759	44.61222	56	3	1	11	0	-120	664009.8	303	713	128	96	140	44.60845769	27.63828099	946.0399125	0.946039913	2.975909459	296.3046262	4939654.628	851.5482694	0.4352	out	370	static	Saveni	rejected	accepted	rejected	accepted
1088	34406	542	8/23/2017 4:27	NK	8/23/2017 4:29	27.62985	44.61112	0.045	2	401663973.8	27.62985	44.61112	27.62985	44.61112	56	3	1	9	1	-118	663973.8	298	627	141	89	154	44.60845769	27.63828099	731.7277918	0.731727792	2.86434955	293.9204022	4939654.628	671.2847694	0.4352	out	370	static	Saveni	rejected	accepted	accepted	accepted
1089	34407	655	8/23/2017 4:26	NK	8/23/2017 4:29	27.62734	44.61307	0.043	2	401663951.8	27.62734	44.61307	27.62734	44.61307	46	3	1	10	1	-117	663951.8	398	994	159	90	165	44.60845769	27.63828099	1008.443996	1.008443996	3.003651785	300.6327481	4939654.628	872.1106694	0.4352	out	370	static	Saveni	rejected	accepted	accepted	accepted
1090	34400	184	8/23/2017 4:28	SR	8/23/2017 4:30	27.63956	44.61007	0.045	3	401663764.4	27.63956	44.61007	27.63956	44.61007	56	3	1	4	0	-125	663764.4	191	266	136	145	396	44.60845769	27.63828099	205.9339344	0.205933934	2.313727917	29.45535071	4939654.628	100.0858306	0.4352	out	371	static	Saveni	accepted	accepted	accepted	accepted
1091	34403	421	8/23/2017 4:27	SR	8/23/2017 4:31	27.6423	44.60714	0.046	3	401663638	27.6423	44.60714	27.6423	44.60714	56	3	1	6	0	-124	663638	196	262	146	69	221	44.60845769	27.63828099	351.0381826	0.351038183	2.545354357	114.7274213	4939654.628	320.0620306	0.4352	out	371	static	Saveni	accepted	accepted	accepted	accepted
1092	34406	120	8/23/2017 4:30	SR	8/23/2017 4:31	27.63822	44.60818	0.046	A	401663972.5	27.63822	44.60818	27.63822	44.60818	6	3	1	3	0	-122	663972.5	857	1852	396	51	609	44.60845769	27.63828099	31.23555735	0.031235557	1.49464926	188.8869407	4939654.628	4.598269413	0.4352	in	371	static	Saveni	accepted	accepted	accepted	accepted
1093	34418	185	8/23/2017 4:29	SR	8/23/2017 4:31	27.64208	44.608	0.046	A	401664008.3	27.64208	44.608	27.64208	44.608	6	3	1	3	0	-125	664008.3	809	1748	374	49	486	44.60845769	27.63828099	305.8328611	0.305832861	2.485484148	99.60492841	4939654.628	301.8527306	0.4352	out	371	static	Saveni	accepted	accepted	accepted	accepted
1094	34407	298	8/23/2017 4:30	SR	8/23/2017 4:32	27.63632	44.60237	0.046	3	401663954.4	27.63632	44.60237	27.63632	44.60237	56	3	1	4	0	-121	663954.4	192	635	57	70	418	44.60845769	27.63828099	694.1700263	0.694170026	2.841465857	192.9167995	4939654.628	150.3312694	0.4352	out	371	static	Saveni	accepted	accepted	accepted	accepted
1095	34400	421	8/23/2017 5:43	NN	8/23/2017 5:45	27.65491	44.60877	0.061	1	401663720.7	27.65491	44.60877	27.65491	44.60877	58	3	1	6	0	-121	663720.7	698	4279	114	102	433	44.60845769	27.63828099	1320.496403	1.320496403	3.120737223	88.48884182	4939654.628	1319.238631	0.4352	out	372	static	Saveni	accepted	accepted	accepted	accepted
1096	34406	423	8/23/2017 5:41	NN	8/23/2017 5:45	27.64341	44.60914	0.046	1	401664001.3	27.64341	44.60914	27.64341	44.60914	57	3	1	5	1	-119	664001.3	613	2770	135	102	389	44.60845769	27.63828099	414.1483159	0.414148316	2.6171559	79.41573119	4939654.628	406.3908306	0.4352	out	372	static	Saveni	accepted	accepted	accepted	accepted
1097	34407	536	8/23/2017 5:40	NN	8/23/2017 5:45	27.649	44.60609	0.05	2	401663967.5	27.649	44.60609	27.649	44.60609	58	3	1	8	3	-116	663967.5	446	2013	98	102	341	44.60845769	27.63828099	890.6623424	0.890662342	2.949713091	107.2371333	4939654.628	852.6488306	0.4352	out	372	static	Saveni	accepted	accepted	accepted	accepted
1098	34403	174	8/23/2017 5:45	NN	8/23/2017 5:47	27.65646	44.60545	0.064	1	401663599.2	27.65646	44.60545	27.65646	44.60545	58	3	1	4	0	-120	663599.2	987	7767	125	93	688	44.60845769	27.63828099	1481.320994	1.481320994	3.170649178	103.0827973	4939654.628	1445.198231	0.4352	out	372	static	Saveni	accepted	accepted	accepted	accepted
1099	34418	58	8/23/2017 5:47	NN	8/23/2017 5:48	27.64073	44.6034	0.047	B	401664005.9	27.64073	44.6034	27.64073	44.6034	8	3	1	2	0	-124	664005.9	1655	27211	100	102	3847	44.60845769	27.63828099	594.7070389	0.594707039	2.774303079	160.9789509	4939654.628	198.7417306	0.4352	out	372	static	Saveni	accepted	accepted	accepted	accepted
1100	34407	240	8/23/2017 6:06	NK	8/23/2017 6:08	27.65546	44.61248	0.046	1	401663965.8	27.65546	44.61248	27.65546	44.61248	56	2	1	5	2	-119	663965.8	979	6304	152	105	962	44.60845769	27.63828099	1435.042635	1.435042635	3.156864804	71.79412437	4939654.628	1359.570031	0.4352	out	373	static	Saveni	accepted	accepted	accepted	accepted
1101	34418	182	8/23/2017 6:07	NK	8/23/2017 6:09	27.63224	44.61971	0.043	1	401664003.9	27.63224	44.61971	27.63224	44.61971	56	3	1	4	0	-123	664003.9	512	3290	79	93	1095	44.60845769	27.63828099	1339.190353	1.339190353	3.126842312	339.0846254	4939654.628	489.0414694	0.4352	out	373	static	Saveni	accepted	accepted	accepted	accepted
1102	34403	294	8/23/2017 6:07	NK	8/23/2017 6:10	27.65451	44.62511	0.043	1	401663599.6	27.65451	44.62511	27.65451	44.62511	56	3	1	6	0	-121	663599.6	513	1409	186	77	366	44.60845769	27.63828099	2254.657693	2.254657693	3.353080616	34.75004799	4939654.628	1272.935231	0.4352	out	373	static	Saveni	accepted	accepted	accepted	accepted
1103	34406	300	8/23/2017 6:07	NK	8/23/2017 6:10	27.63994	44.60819	0.046	2	401663995.4	27.63994	44.60819	27.63994	44.60819	56	2	1	5	0	-121	663995.4	480	1360	169	82	393	44.60845769	27.63828099	135.0135505	0.135013551	2.130377358	102.7701571	4939654.628	131.8762306	0.4352	in	373	static	Saveni	accepted	accepted	accepted	accepted
1104	34400	300	8/23/2017 6:07	NK	8/23/2017 6:11	27.6839	44.62909	0.044	2	401663736.7	27.6839	44.62909	27.6839	44.62909	56	2	1	5	0	-125	663736.7	401	1318	122	87	430	44.60845769	27.63828099	4285.566413	4.285566413	3.63200823	57.56816541	4939654.628	3600.667231	0.4352	out	373	static	Saveni	accepted	accepted	accepted	accepted
1105	34400	475	8/23/2017 6:45	MB	8/23/2017 6:45	27.60308	44.5972	0.047	0	401663715.4	27.60308	44.5972	27.60308	44.5972	48	3	1	4	0	-129	663715.4	3182	7063	1433	170	670	44.60845769	27.63828099	3061.822543	3.061822543	3.485980016	245.8113737	4939654.628	2783.966369	0.4352	out	374	static	Saveni	accepted	accepted	accepted	accepted
1106	34403	0	8/23/2017 6:45	MB	8/23/2017 6:45	27.6533	44.62902	0.042	B	401663584.2	27.6533	44.62902	27.6533	44.62902	8	3	1	1	0	-132	663584.2	4963	7057	3490	86	3617	44.60845769	27.63828099	2577.214162	2.577214162	3.411150509	27.47021004	4939654.628	1173.469731	0.4352	out	374	static	Saveni	accepted	accepted	accepted	accepted
1107	34406	0	8/23/2017 6:46	MB	8/23/2017 6:46	27.64108	44.60955	0.045	B	401663993.6	27.64108	44.60955	27.64108	44.60955	8	3	1	1	0	-129	663993.6	3549	5136	2452	85	3642	44.60845769	27.63828099	253.1827243	0.253182724	2.403434069	61.26990042	4939654.628	221.1488306	0.4352	in	374	static	Saveni	accepted	accepted	accepted	accepted
1108	34407	0	8/23/2017 6:46	MB	8/23/2017 6:46	27.65337	44.61677	0.045	B	401663958.4	27.65337	44.61677	27.65337	44.61677	8	3	1	1	0	-128	663958.4	3757	5636	2503	88	3826	44.60845769	27.63828099	1512.524093	1.512524093	3.179702301	52.26533626	4939654.628	1189.922531	0.4352	in	374	static	Saveni	accepted	accepted	accepted	accepted
1109	34406	306	8/23/2017 7:21	NN	8/23/2017 7:23	27.67284	44.61981	0.043	0	401664001.7	27.67284	44.61981	27.67284	44.61981	57	3	1	5	0	-127	664001.7	1575	9293	267	95	894	44.60845769	27.63828099	3019.27107	3.01927107	3.479902106	65.22863174	4939654.628	2731.867331	0.4352	out	375	static	Saveni	rejected	accepted	accepted	accepted
1110	34400	242	8/23/2017 7:23	NN	8/23/2017 7:24	27.71611	44.66505	0.044	A	401663735.5	27.71611	44.66505	27.71611	44.66505	6	3	1	3	0	-124	663735.5	3587	22156	580	78	1317	44.60845769	27.63828099	8813.760435	8.813760435	3.945161242	44.38031532	4939654.628	6120.550231	0.4352	out	375	static	Saveni	rejected	accepted	rejected	rejected
1111	34403	242	8/23/2017 7:22	NN	8/23/2017 7:24	27.71807	44.66619	0.044	0	401663606	27.71807	44.66619	27.71807	44.66619	46	3	1	5	0	-124	663606	3712	17597	782	85	897	44.60845769	27.63828099	9013.092781	9.013092781	3.954873842	44.52117488	4939654.628	6274.810131	0.4352	out	375	static	Saveni	rejected	accepted	rejected	accepted
1112	34407	364	8/23/2017 7:21	NN	8/23/2017 7:24	27.64004	44.63676	0.043	0	401663961.1	27.64004	44.63676	27.64004	44.63676	48	3	1	7	0	-123	663961.1	2394	8755	654	88	490	44.60845769	27.63828099	3148.173968	3.148173968	3.498058723	2.532869569	4939654.628	114.9081306	0.4352	out	375	static	Saveni	accepted	accepted	accepted	accepted
1113	34418	121	8/23/2017 7:24	NN	8/23/2017 7:25	27.68034	44.62833	0.044	A	401664004.8	27.68034	44.62833	27.68034	44.62833	8	3	1	3	0	-125	664004.8	1084	7558	155	85	2550	44.60845769	27.63828099	4002.483766	4.002483766	3.602329579	56.42417486	4939654.628	3318.984431	0.4352	out	375	static	Saveni	accepted	accepted	accepted	accepted
1114	34400	420	8/23/2017 7:33	MA	8/23/2017 7:34	27.59307	44.58779	0.049	1	401663689.6	27.59307	44.58779	27.59307	44.58779	46	3	1	6	3	-117	663689.6	728	808	654	118	284	44.60845769	27.63828099	4261.42681	4.26142681	3.629555034	237.2993573	4939654.628	3570.820069	0.4352	out	376	static	Saveni	accepted	accepted	accepted	accepted
1115	34403	604	8/23/2017 7:30	MA	8/23/2017 7:34	27.58672	44.59455	0.05	1	401663544.6	27.58672	44.59455	27.58672	44.59455	46	3	1	10	4	-115	663544.6	723	1097	475	89	195	44.60845769	27.63828099	4375.529681	4.375529681	3.641030634	249.2516014	4939654.628	4080.271569	0.4352	out	376	static	Saveni	accepted	accepted	accepted	rejected
1116	34406	601	8/23/2017 7:30	MA	8/23/2017 7:34	27.63155	44.60041	0.048	3	401663981	27.63155	44.60041	27.63155	44.60041	56	3	1	8	2	-114	663981	240	645	89	99	173	44.60845769	27.63828099	1041.774716	1.041774716	3.017773813	210.7731417	4939654.628	527.1865694	0.4352	out	376	static	Saveni	accepted	accepted	accepted	accepted
1117	34407	599	8/23/2017 7:30	MA	8/23/2017 7:34	27.62483	44.60143	0.061	2	401663941.1	27.62483	44.60143	27.62483	44.60143	56	3	1	7	1	-115	663941.1	277	643	119	114	295	44.60845769	27.63828099	1322.92783	1.32292783	3.121536153	233.7274122	4939654.628	1061.361869	0.4352	out	376	static	Saveni	rejected	accepted	accepted	accepted
1118	34418	600	8/23/2017 7:31	MA	8/23/2017 7:34	27.61111	44.59546	0.056	1	401663972.1	27.61111	44.59546	27.61111	44.59546	46	3	1	7	2	-117	663972.1	587	1206	285	90	222	44.60845769	27.63828099	2596.028025	2.596028025	3.414309377	236.1043834	4939654.628	2145.212969	0.4352	out	376	static	Saveni	rejected	accepted	rejected	accepted
1119	34407	238	8/23/2017 8:24	MB	8/23/2017 8:24	27.62789	44.62229	0.043	0	401663927.6	27.62789	44.62229	27.62789	44.62229	48	3	1	5	0	-121	663927.6	8004	116049	552	114	2308	44.60845769	27.63828099	1744.396957	1.744396957	3.24164532	331.864776	4939654.628	836.3547694	0.4352	out	378	static	Saveni	accepted	accepted	accepted	accepted
1120	34403	356	8/23/2017 8:26	MB	8/23/2017 8:26	27.59259	44.63488	0.048	B	401663503.5	27.59259	44.63488	27.59259	44.63488	8	3	1	2	0	-124	663503.5	31025	297573	3234	61	3119	44.60845769	27.63828099	4665.88867	4.66588867	3.668934372	309.0927617	4939654.628	3646.917069	0.4352	out	378	static	Saveni	accepted	accepted	accepted	accepted
1121	34406	180	8/23/2017 8:25	MB	8/23/2017 8:26	27.67868	44.59971	0.048	0	401663973.1	27.67868	44.59971	27.67868	44.59971	58	3	1	4	0	-124	663973.1	3199	48498	211	112	2544	44.60845769	27.63828099	3351.2731	3.3512731	3.525209821	106.9160182	4939654.628	3213.756731	0.4352	out	378	static	Saveni	accepted	accepted	accepted	accepted
1122	34418	60	8/23/2017 8:26	MB	8/23/2017 8:26	27.6609	44.61291	0.045	B	401663950.9	27.6609	44.61291	27.6609	44.61291	8	3	1	2	0	-124	663950.9	19778	65264	5993	117	3363	44.60845769	27.63828099	1862.39391	1.86239391	3.270071543	74.54385589	4939654.628	1790.818931	0.4352	in	378	static	Saveni	accepted	accepted	accepted	accepted
1123	34400	423	8/23/2017 8:27	MB	8/23/2017 8:27	27.59508	44.61693	0.047	1	401663664	27.59508	44.61693	27.59508	44.61693	48	3	1	5	0	-126	663664	1123	5700	221	94	441	44.60845769	27.63828099	3556.026078	3.556026078	3.550964937	285.4023938	4939654.628	3434.876469	0.4352	out	378	static	Saveni	accepted	accepted	accepted	accepted
1124	34400	295	8/23/2017 9:12	MA	8/23/2017 9:15	27.63891	44.60087	0.055	1	401663657.6	27.63891	44.60087	27.63891	44.60087	48	3	1	5	1	-118	663657.6	1106	4671	261	83	471	44.60845769	27.63828099	844.6522252	0.844652225	2.926677931	176.6222455	4939654.628	56.51223059	0.4352	out	379	static	Saveni	accepted	accepted	accepted	accepted
1125	34403	300	8/23/2017 9:12	MA	8/23/2017 9:15	27.64021	44.60543	0.046	1	401663483	27.64021	44.60543	27.64021	44.60543	48	3	1	6	5	-117	663483	1108	4138	296	88	403	44.60845769	27.63828099	369.6589531	0.369658953	2.567801229	155.6012539	4939654.628	155.7066306	0.4352	out	379	static	Saveni	accepted	accepted	accepted	accepted
1126	34406	356	8/23/2017 9:11	MA	8/23/2017 9:15	27.62834	44.60842	0.044	1	401663968.3	27.62834	44.60842	27.62834	44.60842	48	3	1	7	4	-116	663968.3	798	2325	273	85	298	44.60845769	27.63828099	789.146877	0.789146877	2.897157842	269.6948719	4939654.628	788.7883694	0.4352	in	379	static	Saveni	accepted	accepted	accepted	accepted
1127	34407	422	8/23/2017 9:11	MA	8/23/2017 9:15	27.623	44.61049	0.044	1	401663921.5	27.623	44.61049	27.623	44.61049	48	3	1	8	5	-114	663921.5	769	1622	364	81	227	44.60845769	27.63828099	1233.858361	1.233858361	3.091265308	280.5817755	4939654.628	1214.275069	0.4352	out	379	static	Saveni	accepted	accepted	accepted	accepted
1128	34418	300	8/23/2017 9:12	MA	8/23/2017 9:15	27.64634	44.60267	0.061	1	401663920.3	27.64634	44.60267	27.64634	44.60267	58	3	1	6	0	-120	663920.3	751	2613	215	86	388	44.60845769	27.63828099	907.1671482	0.907167148	2.957687314	135.2486344	4939654.628	644.5779306	0.4352	out	379	static	Saveni	accepted	accepted	accepted	accepted
1129	34400	655	8/23/2017 12:17	NP	8/23/2017 12:18	27.68962	44.61714	0.043	2	401663680.3	27.68962	44.61714	27.68962	44.61714	58	3	1	6	0	-122	663680.3	361	816	160	60	244	44.60845769	27.63828099	4187.746	4.187746	3.621980332	76.63610339	4939654.628	4065.613631	0.4352	out	380	static	Saveni	accepted	accepted	accepted	accepted
1130	34418	480	8/23/2017 12:20	NP	8/23/2017 12:19	27.67632	44.61098	0.042	1	401663959.2	27.67632	44.61098	27.67632	44.61098	47	3	1	7	1	-119	663959.2	604	836	436	59	237	44.60845769	27.63828099	3032.527752	3.032527752	3.481804784	84.67870344	4939654.628	3016.084631	0.4352	out	380	static	Saveni	accepted	accepted	accepted	accepted
1131	34403	484	8/23/2017 12:19	NP	8/23/2017 12:20	27.69918	44.61135	0.044	1	401663531.2	27.69918	44.61135	27.69918	44.61135	47	3	1	8	0	-120	663531.2	1445	2439	855	58	240	44.60845769	27.63828099	4844.836906	4.844836906	3.685279162	86.18326209	4939654.628	4829.602131	0.4352	out	380	static	Saveni	accepted	accepted	accepted	accepted
1132	34406	417	8/23/2017 12:21	NP	8/23/2017 12:22	27.64394	44.6034	0.044	3	401663970.7	27.64394	44.6034	27.64394	44.6034	68	3	1	7	0	-121	663970.7	152	402	57	95	283	44.60845769	27.63828099	719.512478	0.719512478	2.85703833	141.4592043	4939654.628	453.4783306	0.4352	out	380	static	Saveni	accepted	accepted	accepted	accepted
1133	34407	420	8/23/2017 12:21	NP	8/23/2017 12:22	27.65272	44.60093	0.045	3	401663929.7	27.65272	44.60093	27.65272	44.60093	58	3	1	7	2	-119	663929.7	151	241	94	94	280	44.60845769	27.63828099	1419.04281	1.41904281	3.151995498	126.2137133	4939654.628	1152.429331	0.4352	out	380	static	Saveni	accepted	accepted	accepted	accepted
1134	34400	358	8/23/2017 14:01	NP	8/23/2017 14:03	27.64172	44.60633	0.046	2	401663703.2	27.64172	44.60633	27.64172	44.60633	57	3	1	7	0	-126	663703.2	289	470	177	51	284	44.60845769	27.63828099	361.1536938	0.361153694	2.557692061	130.9915902	4939654.628	274.7454306	0.4352	out	381	static	Saveni	accepted	accepted	accepted	accepted
1135	34403	356	8/23/2017 14:01	NP	8/23/2017 14:03	27.64263	44.60556	0.046	2	401663563.9	27.64263	44.60556	27.64263	44.60556	57	3	1	6	0	-127	663563.9	252	452	140	57	313	44.60845769	27.63828099	472.0993876	0.472099388	2.674033437	133.1028086	4939654.628	347.6305306	0.4352	out	381	static	Saveni	accepted	accepted	accepted	accepted
1136	34407	356	8/23/2017 14:02	NP	8/23/2017 14:04	27.64101	44.61049	0.045	3	401663947.1	27.64101	44.61049	27.64101	44.61049	68	3	1	5	0	-122	663947.1	179	443	72	60	378	44.60845769	27.63828099	312.9406923	0.312940692	2.495462039	43.71019111	4939654.628	214.7740306	0.4352	out	381	static	Saveni	accepted	accepted	accepted	accepted
1137	34418	361	8/23/2017 14:02	NP	8/23/2017 14:04	27.64054	44.60634	0.046	3	401663980.9	27.64054	44.60634	27.64054	44.60634	57	3	1	5	0	-129	663980.9	175	378	80	54	363	44.60845769	27.63828099	295.8665796	0.29586658	2.471095911	142.7853275	4939654.628	181.0999306	0.4352	out	381	static	Saveni	accepted	accepted	accepted	accepted
1138	34406	184	8/23/2017 14:04	NP	8/23/2017 14:05	27.64038	44.60789	0.046	1	401663984.6	27.64038	44.60789	27.64038	44.60789	58	3	1	4	0	-125	663984.6	532	4231	66	78	1467	44.60845769	27.63828099	178.1664525	0.178166453	2.250825933	110.8014631	4939654.628	167.0520306	0.4352	out	381	static	Saveni	accepted	accepted	accepted	accepted
1139	34400	358	8/23/2017 14:10	NK	8/23/2017 14:11	27.62163	44.58494	0.057	0	401663713.6	27.62163	44.58494	27.62163	44.58494	46	3	1	4	0	-125	663713.6	3001	4642	1939	10	538	44.60845769	27.63828099	2928.749091	2.928749091	3.466682167	206.7552846	4939654.628	1301.360769	0.4352	out	382	static	Saveni	rejected	accepted	accepted	accepted
1140	34403	362	8/23/2017 14:11	NK	8/23/2017 14:13	27.62896	44.53988	0.073	0	401663593.1	27.62896	44.53988	27.62896	44.53988	46	3	1	6	0	-125	663593.1	1950	3472	1094	131	435	44.60845769	27.63828099	7656.468824	7.656468824	3.884028518	185.5301771	4939654.628	680.9330694	0.4352	out	382	static	Saveni	rejected	accepted	rejected	accepted
1141	34407	296	8/23/2017 14:13	NK	8/23/2017 14:13	27.64366	44.58163	0.077	A	401663961.5	27.64366	44.58163	27.64366	44.58163	6	3	1	3	0	-127	663961.5	268	759	94	105	663	44.60845769	27.63828099	3011.634605	3.011634605	3.478802279	171.8745134	4939654.628	450.3312306	0.4352	out	382	static	Saveni	rejected	accepted	accepted	accepted
1142	34418	236	8/23/2017 14:13	NK	8/23/2017 14:13	27.61485	44.58968	0.052	B	401663988.9	27.61485	44.58968	27.61485	44.58968	6	3	1	2	0	-129	663988.9	489	2077	115	125	1341	44.60845769	27.63828099	2795.500132	2.795500132	3.446459517	221.6206888	4939654.628	1843.539369	0.4352	out	382	static	Saveni	rejected	accepted	accepted	accepted
1143	34406	121	8/23/2017 14:14	NK	8/23/2017 14:14	27.63732	44.59206	0.069	A	401663992.2	27.63732	44.59206	27.63732	44.59206	6	3	1	3	0	-126	663992.2	1382	4504	423	109	1433	44.60845769	27.63828099	1823.77294	1.82377294	3.260970768	182.3894662	4939654.628	62.02816941	0.4352	out	382	static	Saveni	accepted	accepted	accepted	accepted
1144	34418	0	8/23/2017 14:59	SR	8/23/2017 14:59	27.61769	44.58853	0.055	B	401663991	27.61769	44.58853	27.61769	44.58853	8	3	1	1	0	-133	663991	1453	2268	931	88	4097	44.60845769	27.63828099	2752.533007	2.752533007	3.439732536	216.3435954	4939654.628	1617.145069	0.4352	out	383	static	Saveni	accepted	accepted	accepted	accepted
1145	34400	178	8/23/2017 14:59	SR	8/23/2017 15:00	27.61278	44.59651	0.053	B	401663722.8	27.61278	44.59651	27.61278	44.59651	6	3	1	2	0	-123	663722.8	1033	4874	218	16	2902	44.60845769	27.63828099	2421.038945	2.421038945	3.384001776	236.6536478	4939654.628	2013.544269	0.4352	out	383	static	Saveni	accepted	accepted	accepted	accepted
1146	34400	481	8/23/2017 15:29	NN	8/23/2017 15:32	27.6189	44.60348	0.046	3	401663752.4	27.6189	44.60348	27.6189	44.60348	56	3	1	8	0	-120	663752.4	157	196	125	66	220	44.60845769	27.63828099	1634.978289	1.634978289	3.21351199	250.1633316	4939654.628	1533.693169	0.4352	out	384	static	Saveni	accepted	accepted	accepted	accepted
1147	34403	542	8/23/2017 15:29	NN	8/23/2017 15:32	27.63254	44.60576	0.045	3	401663621.1	27.63254	44.60576	27.63254	44.60576	56	3	1	8	0	-122	663621.1	144	205	101	77	212	44.60845769	27.63828099	545.4975626	0.545497563	2.736792814	236.5740619	4939654.628	453.2260694	0.4352	out	384	static	Saveni	accepted	accepted	accepted	accepted
1148	34406	542	8/23/2017 15:30	NN	8/23/2017 15:32	27.63867	44.60887	0.046	3	401663996.6	27.63867	44.60887	27.63867	44.60887	58	3	1	7	0	-122	663996.6	140	242	81	77	252	44.60845769	27.63828099	55.25253879	0.055252539	1.742352238	33.8888095	4939654.628	30.50953059	0.4352	in	384	static	Saveni	accepted	accepted	accepted	accepted
1149	34418	421	8/23/2017 15:30	NN	8/23/2017 15:32	27.63409	44.60826	0.045	3	401664017.8	27.63409	44.60826	27.63409	44.60826	56	3	1	6	0	-125	664017.8	165	199	136	104	266	44.60845769	27.63828099	333.4141745	0.333414175	2.522984059	266.2092687	4939654.628	332.3856694	0.4352	out	384	static	Saveni	accepted	accepted	accepted	accepted
1150	34407	238	8/23/2017 15:35	NN	8/23/2017 15:35	27.63358	44.60615	0.045	2	401663967.1	27.63358	44.60615	27.63358	44.60615	58	3	1	5	0	-124	663967.1	419	3164	55	73	1152	44.60845769	27.63828099	452.7976897	0.45279769	2.655904202	235.4129605	4939654.628	371.0343694	0.4352	out	384	static	Saveni	accepted	accepted	accepted	accepted
1151	34400	665	8/23/2017 15:48	NK	8/23/2017 15:48	27.63973	44.60867	0.046	1	401663764.9	27.63973	44.60867	27.63973	44.60867	56	3	1	10	2	-117	663764.9	1006	31650	32	79	1262	44.60845769	27.63828099	117.4197057	0.117419706	2.069740988	78.37032381	4939654.628	114.7944306	0.4352	in	385	static	Saveni	accepted	accepted	accepted	accepted
1152	34403	601	8/23/2017 15:48	NK	8/23/2017 15:48	27.65436	44.61163	0.045	1	401663627.5	27.65436	44.61163	27.65436	44.61163	56	3	1	10	3	-117	663627.5	948	27233	33	79	1181	44.60845769	27.63828099	1324.136415	1.324136415	3.121932729	74.50994421	4939654.628	1273.048031	0.4352	out	385	static	Saveni	accepted	accepted	accepted	accepted
1153	34407	605	8/23/2017 15:48	NK	8/23/2017 15:49	27.63607	44.60827	0.045	2	401663967.9	27.63607	44.60827	27.63607	44.60827	56	3	1	10	5	-112	663967.9	478	15302	14	79	1273	44.60845769	27.63828099	176.7479625	0.176747963	2.247354416	263.2001721	4939654.628	175.2801694	0.4352	out	385	static	Saveni	accepted	accepted	accepted	accepted
1154	34418	601	8/23/2017 15:49	NK	8/23/2017 15:49	27.62411	44.60626	0.044	2	401664022	27.62411	44.60626	27.62411	44.60626	56	3	1	8	3	-117	664022	474	12316	18	79	1290	44.60845769	27.63828099	1151.146064	1.151146064	3.061130433	257.7110166	4939654.628	1122.604969	0.4352	out	385	static	Saveni	accepted	accepted	accepted	accepted
1155	34406	598	8/23/2017 15:49	NK	8/23/2017 15:50	27.65623	44.61214	0.046	1	401663995.9	27.65623	44.61214	27.65623	44.61214	56	3	1	9	2	-115	663995.9	572	16595	19	79	1228	44.60845769	27.63828099	1482.378505	1.482378505	3.170959109	73.92417748	4939654.628	1420.969331	0.4352	out	385	static	Saveni	accepted	accepted	accepted	accepted
1156	34403	360	8/23/2017 16:36	SR	8/23/2017 16:39	27.64019	44.60848	0.046	2	401663632.9	27.64019	44.60848	27.64019	44.60848	58	2	1	7	2	-119	663632.9	280	4084	19	101	740	44.60845769	27.63828099	151.5612501	0.15156125	2.180588179	89.05953546	4939654.628	151.4611306	0.4352	out	386	static	Saveni	accepted	accepted	accepted	accepted
1157	34418	420	8/23/2017 16:36	SR	8/23/2017 16:39	27.66964	44.60408	0.05	1	401664017.6	27.66964	44.60408	27.66964	44.60408	58	2	1	6	1	-115	664017.6	723	10884	48	99	830	44.60845769	27.63828099	2536.519477	2.536519477	3.404238201	101.0938182	4939654.628	2492.338331	0.4352	out	386	static	Saveni	accepted	accepted	accepted	accepted
1158	34400	423	8/23/2017 16:36	SR	8/23/2017 16:40	27.64164	44.60784	0.046	2	401663770.4	27.64164	44.60784	27.64164	44.60784	68	2	1	6	0	-120	663770.4	312	5041	19	100	836	44.60845769	27.63828099	275.3392985	0.275339299	2.439868202	104.4829402	4939654.628	267.0781306	0.4352	out	386	static	Saveni	accepted	accepted	accepted	accepted
1159	34406	420	8/23/2017 16:36	SR	8/23/2017 16:40	27.68407	44.59966	0.046	1	401663983.8	27.68407	44.59966	27.68407	44.59966	58	2	1	6	0	-120	663983.8	1393	13670	141	103	891	44.60845769	27.63828099	3764.26594	3.76426594	3.575680298	105.1022095	4939654.628	3641.565631	0.4352	out	386	static	Saveni	accepted	accepted	accepted	accepted
1160	34407	536	8/23/2017 16:35	SR	8/23/2017 16:40	27.67208	44.60268	0.05	1	401663961.4	27.67208	44.60268	27.67208	44.60268	58	2	1	7	3	-114	663961.4	1043	18560	58	100	802	44.60845769	27.63828099	2758.911492	2.758911492	3.440737768	103.5012659	4939654.628	2687.248631	0.4352	out	386	static	Saveni	accepted	accepted	accepted	accepted
1161	34403	537	8/23/2017 17:10	NN	8/23/2017 17:12	27.63888	44.60932	0.046	3	401663636.5	27.63888	44.60932	27.63888	44.60932	58	2	1	9	2	-118	663636.5	116	251	53	83	157	44.60845769	27.63828099	106.9727087	0.106972709	2.029272993	26.31416646	4939654.628	46.78153059	0.4352	out	387	static	Saveni	accepted	accepted	accepted	accepted
1162	34400	478	8/23/2017 17:11	NN	8/23/2017 17:13	27.63919	44.60858	0.046	3	401663769.8	27.63919	44.60858	27.63919	44.60858	58	2	1	9	0	-121	663769.8	117	252	53	78	160	44.60845769	27.63828099	73.4278163	0.073427816	1.865860613	79.2973592	4939654.628	72.02373059	0.4352	in	387	static	Saveni	accepted	accepted	accepted	accepted
1163	34406	536	8/23/2017 17:11	NN	8/23/2017 17:13	27.63696	44.60992	0.045	3	401663984	27.63696	44.60992	27.63696	44.60992	58	2	1	10	1	-118	663984	154	369	63	77	157	44.60845769	27.63828099	193.3947094	0.193394709	2.286444589	327.2544035	4939654.628	106.0891694	0.4352	out	387	static	Saveni	accepted	accepted	accepted	accepted
1164	34407	483	8/23/2017 17:12	NN	8/23/2017 17:13	27.63812	44.60993	0.045	3	401663963	27.63812	44.60993	27.63812	44.60993	58	2	1	8	3	-116	663963	140	410	48	78	197	44.60845769	27.63828099	164.1075312	0.164107531	2.215128512	355.548827	4939654.628	14.05376941	0.4352	out	387	static	Saveni	accepted	accepted	accepted	accepted
1165	34418	541	8/23/2017 17:11	NN	8/23/2017 17:13	27.63682	44.61005	0.045	3	401664018.2	27.63682	44.61005	27.63682	44.61005	58	2	1	8	1	-119	664018.2	190	527	68	78	180	44.60845769	27.63828099	211.5640317	0.211564032	2.325441835	326.8474218	4939654.628	117.3106694	0.4352	out	387	static	Saveni	accepted	accepted	accepted	accepted
1166	34400	178	8/23/2017 17:19	MA	8/23/2017 17:21	27.63777	44.61151	0.045	A	401663768.8	27.63777	44.61151	27.63777	44.61151	6	3	1	3	0	-120	663768.8	402	953	169	136	1101	44.60845769	27.63828099	341.6021383	0.341602138	2.533520581	353.2035215	4939654.628	43.19776941	0.4352	out	388	static	Saveni	accepted	accepted	accepted	accepted
1167	34403	58	8/23/2017 17:21	MA	8/23/2017 17:21	27.63979	44.6103	0.045	B	401663636	27.63979	44.6103	27.63979	44.6103	6	3	1	2	0	-120	663636	547	944	317	110	1521	44.60845769	27.63828099	237.194302	0.237194302	2.375104252	30.24715778	4939654.628	118.1355306	0.4352	out	388	static	Saveni	accepted	accepted	accepted	accepted
1168	34406	126	8/23/2017 17:20	MA	8/23/2017 17:21	27.64004	44.61627	0.044	A	401663980.8	27.64004	44.61627	27.64004	44.61627	6	3	1	3	1	-119	663980.8	768	2005	294	114	1242	44.60845769	27.63828099	879.2930818	0.879293082	2.944133656	9.106185573	4939654.628	132.7696306	0.4352	out	388	static	Saveni	accepted	accepted	accepted	accepted
1169	34407	240	8/23/2017 17:19	MA	8/23/2017 17:21	27.64184	44.61787	0.043	2	401663959.6	27.64184	44.61787	27.64184	44.61787	56	3	1	4	0	-123	663959.6	315	918	108	123	844	44.60845769	27.63828099	1083.414345	1.083414345	3.034794582	15.06536714	4939654.628	274.1825306	0.4352	out	388	static	Saveni	accepted	accepted	accepted	accepted
1170	34418	184	8/23/2017 17:21	MA	8/23/2017 17:22	27.64164	44.61922	0.043	1	401664014.2	27.64164	44.61922	27.64164	44.61922	56	3	1	4	0	-122	664014.2	555	2258	136	95	1120	44.60845769	27.63828099	1225.312599	1.225312599	3.088246899	12.52631379	4939654.628	257.1355306	0.4352	out	388	static	Saveni	accepted	accepted	accepted	accepted
1171	34406	664	8/24/2017 5:28	NN	8/24/2017 5:32	27.64156	44.60855	0.046	3	401664002.4	27.64156	44.60855	27.64156	44.60855	50	3	1	9	0	-121	664002.4	182	772	43	94	240	44.60845769	27.63828099	260.4961593	0.260496159	2.415801325	87.73551148	4939654.628	260.1098306	0.4352	out	389	static	Saveni	accepted	accepted	accepted	accepted
1172	34418	656	8/24/2017 5:29	NN	8/24/2017 5:32	27.64423	44.61057	0.064	2	401664016.6	27.64423	44.61057	27.64423	44.61057	50	3	1	10	1	-119	664016.6	318	1491	67	108	322	44.60845769	27.63828099	527.3557192	0.527355719	2.72210366	63.49199437	4939654.628	470.2029306	0.4352	out	389	static	Saveni	accepted	accepted	accepted	accepted
1173	34400	541	8/24/2017 5:30	NN	8/24/2017 5:33	27.65195	44.61112	0.055	2	401663728.2	27.65195	44.61112	27.65195	44.61112	50	3	1	9	0	-121	663728.2	345	1445	82	105	263	44.60845769	27.63828099	1124.657872	1.124657872	3.051020427	74.6989284	4939654.628	1082.276931	0.4352	out	389	static	Saveni	accepted	accepted	accepted	accepted
1174	34403	659	8/24/2017 5:28	NN	8/24/2017 5:33	27.65848	44.61358	0.045	2	401663609.3	27.65848	44.61358	27.65848	44.61358	50	3	1	10	0	-122	663609.3	383	1104	133	104	229	44.60845769	27.63828099	1701.407841	1.701407841	3.23080843	70.39291831	4939654.628	1598.205131	0.4352	out	389	static	Saveni	accepted	accepted	accepted	accepted
1175	34407	538	8/24/2017 5:28	NN	8/24/2017 5:33	27.64192	44.60882	0.046	3	401663972.4	27.64192	44.60882	27.64192	44.60882	50	3	1	8	0	-120	663972.4	216	730	63	97	216	44.60845769	27.63828099	291.6631555	0.291663156	2.46488157	82.03875915	4939654.628	288.4399306	0.4352	out	389	static	Saveni	accepted	accepted	accepted	accepted
1176	34400	362	8/24/2017 5:43	NK	8/24/2017 5:46	27.64965	44.61483	0.045	3	401663716.3	27.64965	44.61483	27.64965	44.61483	56	3	1	4	0	-121	663716.3	136	235	78	89	241	44.60845769	27.63828099	1147.099899	1.147099899	3.059601242	51.78502766	4939654.628	896.4977306	0.4352	out	390	static	Saveni	accepted	accepted	accepted	accepted
1177	34403	414	8/24/2017 5:41	NK	8/24/2017 5:46	27.64053	44.61608	0.043	3	401663594.5	27.64053	44.61608	27.64053	44.61608	56	3	1	7	2	-117	663594.5	217	227	206	103	268	44.60845769	27.63828099	865.6311286	0.865631129	2.937332866	11.86215785	4939654.628	171.8117306	0.4352	out	390	static	Saveni	accepted	accepted	accepted	accepted
1178	34407	479	8/24/2017 5:41	NK	8/24/2017 5:46	27.63892	44.60885	0.043	3	401663966.8	27.63892	44.60885	27.63892	44.60885	56	3	1	8	4	-114	663966.8	178	255	124	112	237	44.60845769	27.63828099	66.88520868	0.066885209	1.825330086	49.22670396	4939654.628	50.36433059	0.4352	in	390	static	Saveni	accepted	accepted	accepted	accepted
1179	34418	422	8/24/2017 5:42	NK	8/24/2017 5:46	27.63675	44.61359	0.042	3	401664008.7	27.63675	44.61359	27.63675	44.61359	56	3	1	6	1	-119	664008.7	146	189	112	129	296	44.60845769	27.63828099	583.1278797	0.58312788	2.765763806	348.0107698	4939654.628	125.9341694	0.4352	out	390	static	Saveni	accepted	accepted	accepted	accepted
1180	34406	479	8/24/2017 5:41	NK	8/24/2017 5:47	27.63503	44.6118	0.043	3	401663999	27.63503	44.6118	27.63503	44.6118	56	3	1	8	3	-119	663999	209	448	97	94	171	44.60845769	27.63828099	452.2640196	0.45226402	2.655392038	325.2992954	4939654.628	260.8569694	0.4352	out	390	static	Saveni	accepted	accepted	accepted	accepted
1181	34403	0	8/24/2017 6:27	MB	8/24/2017 6:27	27.63576	44.63065	0.045	B	401663558.7	27.63576	44.63065	27.63576	44.63065	8	3	1	1	0	-133	663558.7	2214	3400	1441	87	3797	44.60845769	27.63828099	2474.209252	2.474209252	3.393436427	355.377285	4939654.628	219.2549694	0.4352	out	391	static	Saveni	accepted	accepted	accepted	accepted
1182	34403	599	8/24/2017 7:10	MA	8/24/2017 7:13	27.63747	44.60861	0.043	1	401663522.1	27.63747	44.60861	27.63747	44.60861	46	3	1	7	0	-121	663522.1	758	2119	270	66	282	44.60845769	27.63828099	66.56561983	0.06656562	1.82324998	284.7781613	4939654.628	64.48446941	0.4352	in	392	static	Saveni	rejected	accepted	accepted	accepted
1183	34406	181	8/24/2017 7:11	MA	8/24/2017 7:13	27.63746	44.6077	0.046	1	401663974.2	27.63746	44.6077	27.63746	44.6077	46	3	1	4	0	-120	663974.2	1169	4277	319	99	516	44.60845769	27.63828099	106.473763	0.106473763	2.027242603	217.6467323	4939654.628	64.48816941	0.4352	in	392	static	Saveni	accepted	accepted	accepted	accepted
1184	34407	423	8/24/2017 7:11	MA	8/24/2017 7:13	27.63585	44.60856	0.044	2	401663935	27.63585	44.60856	27.63585	44.60856	50	3	1	5	2	-118	663935	420	777	227	77	212	44.60845769	27.63828099	193.3112518	0.193311252	2.286257133	273.3831413	4939654.628	192.9883694	0.4352	in	392	static	Saveni	accepted	accepted	accepted	accepted
1185	34400	240	8/24/2017 7:11	NN	8/24/2017 7:13	27.63247	44.60895	0.045	0	401663663	27.63247	44.60895	27.63247	44.60895	48	3	1	4	0	-126	663663	3671	22518	598	89	968	44.60845769	27.63828099	464.5187353	0.464518735	2.667003235	276.7864508	4939654.628	461.5277694	0.4352	in	393	static	Saveni	accepted	accepted	accepted	accepted
1186	34403	120	8/24/2017 7:12	NN	8/24/2017 7:13	27.65553	44.60706	0.059	B	401663524.1	27.65553	44.60706	27.65553	44.60706	8	3	1	2	0	-122	663524.1	1798	20650	156	97	3575	44.60845769	27.63828099	1378.057701	1.378057701	3.139267402	96.49331604	4939654.628	1369.961731	0.4352	in	393	static	Saveni	accepted	accepted	accepted	accepted
1187	34406	307	8/24/2017 7:10	NN	8/24/2017 7:13	27.63207	44.60947	0.045	1	401663973.6	27.63207	44.60947	27.63207	44.60947	58	3	1	6	0	-121	663973.6	857	3274	224	87	517	44.60845769	27.63828099	505.7068166	0.505706817	2.703898808	282.8951308	4939654.628	493.7151694	0.4352	out	393	static	Saveni	accepted	accepted	accepted	accepted
1188	34407	361	8/24/2017 7:10	NN	8/24/2017 7:13	27.63736	44.60992	0.045	1	401663935.1	27.63736	44.60992	27.63736	44.60992	58	3	1	7	0	-120	663935.1	717	1898	270	79	356	44.60845769	27.63828099	178.1867593	0.178186759	2.250875429	335.8496664	4939654.628	74.34986941	0.4352	out	393	static	Saveni	accepted	accepted	accepted	accepted
1189	34418	62	8/24/2017 7:13	NN	8/24/2017 7:13	27.6862	44.5962	0.07	B	401663964.1	27.6862	44.5962	27.6862	44.5962	8	3	1	2	0	-123	663964.1	1264	8060	198	87	3564	44.60845769	27.63828099	4040.807442	4.040807442	3.606468155	109.7618982	4939654.628	3813.839431	0.4352	out	393	static	Saveni	rejected	accepted	accepted	accepted
1190	34400	479	8/24/2017 7:11	MA	8/24/2017 7:14	27.64414	44.61058	0.045	2	401663665.9	27.64414	44.61058	27.64414	44.61058	46	3	1	7	2	-116	663665.9	463	651	329	75	198	44.60845769	27.63828099	521.4694955	0.521469496	2.717228908	63.03232754	4939654.628	463.0529306	0.4352	out	392	static	Saveni	accepted	accepted	accepted	accepted
1191	34418	481	8/24/2017 7:11	MA	8/24/2017 7:14	27.64708	44.61096	0.047	3	401663955.6	27.64708	44.61096	27.64708	44.61096	56	3	1	6	1	-117	663955.6	174	298	101	92	216	44.60845769	27.63828099	751.7836591	0.751783659	2.876092882	68.22478109	4939654.628	695.9995306	0.4352	out	392	static	Saveni	accepted	accepted	accepted	accepted
1192	34407	296	8/24/2017 8:04	MB	8/24/2017 8:07	27.64337	44.60643	0.073	0	401663921.7	27.64337	44.60643	27.64337	44.60643	58	3	1	5	1	-118	663921.7	1535	48387	48	102	1925	44.60845769	27.63828099	462.5727137	0.462572714	2.665180011	119.2342054	4939654.628	405.5906306	0.4352	out	1700	static	Saveni	accepted	accepted	accepted	accepted
1193	34403	300	8/24/2017 8:05	MB	8/24/2017 8:08	27.63833	44.60776	0.046	2	401663488.1	27.63833	44.60776	27.63833	44.60776	58	3	1	5	0	-125	663488.1	498	10858	22	101	1201	44.60845769	27.63828099	77.62774093	0.077627741	1.890016948	177.1370192	4939654.628	4.495330587	0.4352	out	1700	static	Saveni	accepted	accepted	accepted	accepted
1194	34406	358	8/24/2017 8:04	MB	8/24/2017 8:08	27.65302	44.60534	0.068	1	401663966.7	27.65302	44.60534	27.65302	44.60534	58	3	1	6	1	-119	663966.7	765	13693	42	103	1044	44.60845769	27.63828099	1220.257718	1.220257718	3.086451563	106.5473205	4939654.628	1172.316831	0.4352	out	1700	static	Saveni	accepted	accepted	accepted	accepted
1195	34418	360	8/24/2017 8:05	MB	8/24/2017 8:08	27.64442	44.60607	0.047	2	401663930.3	27.64442	44.60607	27.64442	44.60607	58	3	1	7	0	-122	663930.3	366	4705	28	102	725	44.60845769	27.63828099	554.8847566	0.554884757	2.744202794	118.6481585	4939654.628	489.2272306	0.4352	out	1700	static	Saveni	accepted	accepted	accepted	accepted
1196	34400	426	8/24/2017 8:04	MB	8/24/2017 8:09	27.64399	44.60621	0.047	2	401663656.6	27.64399	44.60621	27.64399	44.60621	68	3	1	6	1	-119	663656.6	286	2114	38	99	751	44.60845769	27.63828099	517.4724337	0.517472434	2.713887219	118.9431203	4939654.628	454.9824306	0.4352	out	1700	static	Saveni	accepted	accepted	accepted	accepted
1197	34400	542	8/24/2017 8:50	MA	8/24/2017 8:54	27.6374	44.60509	0.047	2	401663657.4	27.6374	44.60509	27.6374	44.60509	58	2	1	6	2	-114	663657.4	357	768	166	102	199	44.60845769	27.63828099	380.7103417	0.380710342	2.580594674	190.5501633	4939654.628	66.98426941	0.4352	out	394	static	Saveni	accepted	accepted	accepted	accepted
1198	34403	478	8/24/2017 8:51	MA	8/24/2017 8:54	27.63339	44.60695	0.045	3	401663479.2	27.63339	44.60695	27.63339	44.60695	58	2	1	8	5	-114	663479.2	184	344	98	99	173	44.60845769	27.63828099	422.8674629	0.422867463	2.62620427	246.587913	4939654.628	386.8013694	0.4352	out	394	static	Saveni	accepted	accepted	accepted	accepted
1199	34406	475	8/24/2017 8:50	MA	8/24/2017 8:54	27.63027	44.60845	0.045	2	401663966.2	27.63027	44.60845	27.63027	44.60845	58	2	1	8	5	-113	663966.2	271	441	165	99	184	44.60845769	27.63828099	635.9288949	0.635928895	2.803408559	269.9227444	4939654.628	635.6678694	0.4352	out	394	static	Saveni	accepted	accepted	accepted	accepted
1200	34407	615	8/24/2017 8:49	MA	8/24/2017 8:54	27.63163	44.60719	0.045	3	401663919.7	27.63163	44.60719	27.63163	44.60719	58	2	1	11	6	-111	663919.7	234	1119	48	87	561	44.60845769	27.63828099	546.4446129	0.546444613	2.737546149	255.0119706	4939654.628	526.6678694	0.4352	out	394	static	Saveni	accepted	accepted	accepted	accepted
1201	34418	540	8/24/2017 8:50	MA	8/24/2017 8:54	27.637	44.60912	0.045	2	401663920.1	27.637	44.60912	27.637	44.60912	48	2	1	8	3	-114	663920.1	461	732	289	97	171	44.60845769	27.63828099	125.5268628	0.125526863	2.098736675	305.9889816	4939654.628	102.2213694	0.4352	in	394	static	Saveni	accepted	accepted	accepted	accepted
1202	34407	0	8/24/2017 10:33	MA	8/24/2017 10:33	27.62825	44.60592	0.046	B	401663916.6	27.62825	44.60592	27.62825	44.60592	8	3	1	1	0	-127	663916.6	10979	15351	7851	103	5716	44.60845769	27.63828099	844.7558407	0.844755841	2.926731203	250.437484	4939654.628	793.7914694	0.4352	in	396	static	Saveni	accepted	accepted	accepted	accepted
1203	34407	0	8/24/2017 10:35	NP	8/24/2017 10:35	27.63095	44.60714	0.045	B	401663919.5	27.63095	44.60714	27.63095	44.60714	6	3	1	1	0	-135	663919.5	10078	15904	6385	98	5531	44.60845769	27.63828099	600.0938705	0.600093871	2.778219191	255.8305361	4939654.628	580.5843694	0.4352	in	3223	static	Saveni	accepted	accepted	accepted	accepted
1204	34400	537	8/24/2017 12:06	NP	8/24/2017 12:07	27.63873	44.61245	0.044	2	401663658.2	27.63873	44.61245	27.63873	44.61245	58	3	1	8	0	-120	663658.2	262	418	164	73	180	44.60845769	27.63828099	445.0715518	0.445071552	2.648429836	4.577692888	4939654.628	32.15703059	0.4352	out	397	static	Saveni	accepted	accepted	accepted	accepted
1205	34403	421	8/24/2017 12:08	NP	8/24/2017 12:08	27.62979	44.61431	0.043	3	401663483.4	27.62979	44.61431	27.62979	44.61431	58	3	1	7	0	-124	663483.4	161	199	129	50	322	44.60845769	27.63828099	936.5928958	0.936592896	2.971550859	314.0739066	4939654.628	678.7811694	0.4352	out	397	static	Saveni	accepted	accepted	accepted	accepted
[truncated: 2,500 more rows]
